# Supplementary material for: Gene Co-Expression Network Analysis Identifies Vitamin D-Associated Gene Modules in Adult Normal Rectal Epithelium Following Supplementation
Source: Front Genet. 2022 Jan 4;12:783970. doi: 10.3389/fgene.2021.783970 (PMC8790603; doi:10.3389/fgene.2021.783970)
Supplement: Supplementary file 3 [file DataSheet1.xlsx]

## Sheet: S1_DEgenes
Supplementary Table 1: Differentially expression of genes in the SCOVIDS dataset following vitamin D supplementation, ranked by genome-wide FDR p value.
Ensembl Gene ID	logFC	F	PValue	FDR	hgnc_symbol	chromosome_name	gene_biotype
ENSG00000164961	-0.123541	23.9141	1e-05	0.157502	WASHC5	8	protein_coding
ENSG00000214022	0.180263	19.8841	4.39e-05	0.157502	REPIN1	7	protein_coding
ENSG00000125520	0.267728	19.8497	4.45e-05	0.157502	SLC2A4RG	20	protein_coding
ENSG00000184113	0.49514	19.6225	4.85e-05	0.157502	CLDN5	22	protein_coding
ENSG00000186998	0.300517	19.1067	5.9e-05	0.157502	EMID1	22	protein_coding
ENSG00000169026	0.271989	18.8797	6.44e-05	0.157502	SLC49A3	4	protein_coding
ENSG00000175634	0.166101	18.8398	6.54e-05	0.157502	RPS6KB2	11	protein_coding
ENSG00000048649	-0.195851	18.453	7.59e-05	0.157502	RSF1	11	protein_coding
ENSG00000069998	0.162023	18.2908	8.09e-05	0.157502	HDHD5	22	protein_coding
ENSG00000270066	0.47036	18.0239	9.36e-05	0.157502		1	lncRNA
ENSG00000139880	0.276695	17.79	9.83e-05	0.157502	CDH24	14	protein_coding
ENSG00000116668	-0.170529	17.4861	0.000110757	0.157502	SWT1	1	protein_coding
ENSG00000159674	0.255739	17.4517	0.000112269	0.157502	SPON2	4	protein_coding
ENSG00000125912	0.220181	17.4062	0.000114299	0.157502	NCLN	19	protein_coding
ENSG00000083642	-0.139645	17.3042	0.000118994	0.157502	PDS5B	13	protein_coding
ENSG00000121068	0.328723	17.2865	0.000119825	0.157502	TBX2	17	protein_coding
ENSG00000143153	-0.18978	17.2065	0.000123674	0.157502	ATP1B1	1	protein_coding
ENSG00000130300	0.342574	16.9892	0.00013479	0.157696	PLVAP	19	protein_coding
ENSG00000160993	0.170394	16.828	0.000143712	0.157696	ALKBH4	7	protein_coding
ENSG00000116663	0.183527	16.4804	0.000165101	0.157696	FBXO6	1	protein_coding
ENSG00000169718	0.272451	16.4477	0.000167275	0.157696	DUS1L	17	protein_coding
ENSG00000213397	0.20837	16.353	0.00017375	0.157696	HAUS7	X	protein_coding
ENSG00000134905	0.127928	16.202	0.000184622	0.157696	CARS2	13	protein_coding
ENSG00000120662	-0.143644	16.1561	0.000188058	0.157696	MTRF1	13	protein_coding
ENSG00000151914	-0.199179	16.0696	0.000194731	0.157696	DST	6	protein_coding
ENSG00000164902	-0.176209	16.0068	0.00019973	0.157696	PHAX	5	protein_coding
ENSG00000152475	0.361192	15.9854	0.000201459	0.157696	ZNF837	19	protein_coding
ENSG00000278925	-0.528334	15.955	0.000203948	0.157696		5	lncRNA
ENSG00000239305	-0.134023	15.7674	0.000220037	0.160891	RNF103	2	protein_coding
ENSG00000116691	0.176664	15.6664	0.000229243	0.160891	MIIP	1	protein_coding
ENSG00000083812	0.190905	15.5903	0.000236445	0.160891	ZNF324	19	protein_coding
ENSG00000113140	0.285734	15.5991	0.000237806	0.160891	SPARC	5	protein_coding
ENSG00000148362	0.188706	15.4464	0.000250713	0.164483	PAXX	9	protein_coding
ENSG00000176619	0.173549	15.2516	0.00027148	0.166022	LMNB2	19	protein_coding
ENSG00000087116	0.399019	15.2012	0.000277144	0.166022	ADAMTS2	5	protein_coding
ENSG00000257267	-0.13461	15.1801	0.000279545	0.166022	ZNF271P	18	transcribed_unitary_pseudogene
ENSG00000244313	0.246766	15.1418	0.000283968	0.166022		11	processed_pseudogene
ENSG00000286019	0.241355	14.8271	0.000323203	0.166022	NOTCH2NLB	1	protein_coding
ENSG00000040341	-0.120311	14.8095	0.000325552	0.166022	STAU2	8	protein_coding
ENSG00000082641	-0.143704	14.7782	0.000329787	0.166022	NFE2L1	17	protein_coding
ENSG00000137145	-0.130368	14.7495	0.00033371	0.166022	DENND4C	9	protein_coding
ENSG00000131116	0.1972	14.7091	0.00033933	0.166022	ZNF428	19	protein_coding
ENSG00000168936	0.170287	14.66	0.000346286	0.166022	TMEM129	4	protein_coding
ENSG00000100263	0.176845	14.6089	0.000353695	0.166022	RHBDD3	22	protein_coding
ENSG00000059122	0.235143	14.484	0.000372481	0.166022	FLYWCH1	16	protein_coding
ENSG00000008952	-0.207169	14.4765	0.000373638	0.166022	SEC62	3	protein_coding
ENSG00000160949	0.184552	14.4718	0.000374369	0.166022	TONSL	8	protein_coding
ENSG00000100583	-0.314517	14.4693	0.000374761	0.166022	SAMD15	14	protein_coding
ENSG00000069011	0.380857	14.4476	0.000378154	0.166022	PITX1	5	protein_coding
ENSG00000114127	-0.150503	14.3288	0.000397296	0.166022	XRN1	3	protein_coding
ENSG00000099866	0.481743	14.3243	0.000398042	0.166022	MADCAM1	19	protein_coding
ENSG00000065268	0.165757	14.32	0.00039876	0.166022	WDR18	19	protein_coding
ENSG00000233276	0.172521	14.2374	0.00041272	0.168592	GPX1	3	polymorphic_pseudogene
ENSG00000134817	0.373143	14.1466	0.000428654	0.171213	APLNR	11	protein_coding
ENSG00000150527	-0.16845	14.0934	0.000438291	0.171213	MIA2	14	protein_coding
ENSG00000177674	0.179334	14.0686	0.00044286	0.171213	AGTRAP	1	protein_coding
ENSG00000143537	0.140454	13.9032	0.000474613	0.173544	ADAM15	1	protein_coding
ENSG00000142166	-0.109922	13.8974	0.000475767	0.173544	IFNAR1	21	protein_coding
ENSG00000130881	0.326378	13.8756	0.000480146	0.173544	LRP3	19	protein_coding
ENSG00000173894	0.393045	13.8681	0.000481659	0.173544	CBX2	17	protein_coding
ENSG00000104067	-0.17105	13.8322	0.000488971	0.173544	TJP1	15	protein_coding
ENSG00000145390	-0.166936	13.6331	0.000531712	0.184063	USP53	4	protein_coding
ENSG00000225447	-0.22397	13.6158	0.000535611	0.184063	RPS15AP10	1	processed_pseudogene
ENSG00000101745	-0.137873	13.4932	0.000564073	0.190815	ANKRD12	18	protein_coding
ENSG00000240972	0.196192	13.3517	0.000598913	0.195688	MIF	22	protein_coding
ENSG00000214391	0.271409	13.329	0.000604685	0.195688	TUBAP2	11	processed_pseudogene
ENSG00000171161	0.147773	13.2737	0.000619061	0.195688	ZNF672	1	protein_coding
ENSG00000033011	0.122831	13.1648	0.000648384	0.195688	ALG1	16	protein_coding
ENSG00000096746	-0.189524	13.0437	0.000682706	0.195688	HNRNPH3	10	protein_coding
ENSG00000133027	0.162539	13.0362	0.000684888	0.195688	PEMT	17	protein_coding
ENSG00000224870	0.1443	12.9803	0.000701422	0.195688	MRPL20-AS1	1	lncRNA
ENSG00000138433	-0.171595	12.9565	0.00070859	0.195688	CIR1	2	protein_coding
ENSG00000167747	0.159619	12.9538	0.000709424	0.195688	C19orf48	19	protein_coding
ENSG00000198961	-0.114763	12.8386	0.000745243	0.195688	PJA2	5	protein_coding
ENSG00000171596	0.343015	12.8283	0.000748544	0.195688	NMUR1	2	protein_coding
ENSG00000102081	-0.0915434	12.8012	0.000757289	0.195688	FMR1	X	protein_coding
ENSG00000176490	0.393455	12.7895	0.00076109	0.195688	DIRAS1	19	protein_coding
ENSG00000099364	0.225173	12.7637	0.000769574	0.195688	FBXL19	16	protein_coding
ENSG00000077380	-0.109587	12.757	0.000771769	0.195688	DYNC1I2	2	protein_coding
ENSG00000065613	-0.180388	12.7456	0.000775547	0.195688	SLK	10	protein_coding
ENSG00000164187	-0.15486	12.7247	0.000782556	0.195688	LMBRD2	5	protein_coding
ENSG00000284691	0.215849	12.7081	0.000788132	0.195688		7	protein_coding
ENSG00000118046	0.133802	12.705	0.000789197	0.195688	STK11	19	protein_coding
ENSG00000111897	-0.107303	12.6915	0.000793773	0.195688	SERINC1	6	protein_coding
ENSG00000285585	-0.256514	12.6863	0.000795545	0.195688		3	protein_coding
ENSG00000162664	-0.145968	12.6823	0.000796927	0.195688	ZNF326	1	protein_coding
ENSG00000103876	0.145195	12.6786	0.000798204	0.195688	FAH	15	protein_coding
ENSG00000105707	0.582801	12.6687	0.000801598	0.195688	HPN	19	protein_coding
ENSG00000123064	0.194285	12.6604	0.000804446	0.195688	DDX54	12	protein_coding
ENSG00000182600	0.165147	12.5975	0.000826502	0.198498	SNORC	2	protein_coding
ENSG00000130193	0.167754	12.5756	0.000834332	0.198498	THEM6	8	protein_coding
ENSG00000123106	-0.166134	12.4918	0.000865028	0.202964	CCDC91	12	protein_coding
ENSG00000213088	0.413387	12.4736	0.000871853	0.202964	ACKR1	1	protein_coding
ENSG00000178605	0.130093	12.4138	0.000894643	0.203433	GTPBP6	X	protein_coding
ENSG00000165525	-0.131324	12.3711	0.00091131	0.203433	NEMF	14	protein_coding
ENSG00000163412	-0.136043	12.349	0.000920028	0.203433	EIF4E3	3	protein_coding
ENSG00000182871	0.382101	12.321	0.000937731	0.203433	COL18A1	21	protein_coding
ENSG00000239205	-0.206796	12.2594	0.000956432	0.203433	LINC02023	3	lncRNA
ENSG00000184990	0.160099	12.2513	0.000959787	0.203433	SIVA1	14	protein_coding
ENSG00000162374	-0.364235	12.1851	0.000987728	0.203433	ELAVL4	1	protein_coding
ENSG00000198087	-0.172146	12.1823	0.000988958	0.203433	CD2AP	6	protein_coding
ENSG00000183598	0.32522	12.1766	0.000991386	0.203433	H3C13	1	protein_coding
ENSG00000167775	0.167293	12.1464	0.00100447	0.203433	CD320	19	protein_coding
ENSG00000167799	0.241887	12.1253	0.00101372	0.203433	NUDT8	11	protein_coding
ENSG00000105519	0.324241	12.1153	0.00101813	0.203433	CAPS	19	protein_coding
ENSG00000119559	0.159267	12.1113	0.00101988	0.203433	C19orf25	19	protein_coding
ENSG00000141447	-0.155312	12.1052	0.00102262	0.203433	OSBPL1A	18	protein_coding
ENSG00000132205	0.181554	12.078	0.00103477	0.203433	EMILIN2	18	protein_coding
ENSG00000105011	0.251602	12.0715	0.00103772	0.203433	ASF1B	19	protein_coding
ENSG00000173540	0.149971	12.0671	0.0010397	0.203433	GMPPB	3	protein_coding
ENSG00000071189	-0.0962821	12.0226	0.00106003	0.203433	SNX13	7	protein_coding
ENSG00000105298	0.177145	12.0012	0.00106993	0.203433	CACTIN	19	protein_coding
ENSG00000272758	-0.188853	11.9997	0.00107064	0.203433		3	lncRNA
ENSG00000149231	-0.179754	11.9985	0.0010712	0.203433	CCDC82	11	protein_coding
ENSG00000127586	0.29253	11.9578	0.00109038	0.204096	CHTF18	16	protein_coding
ENSG00000161544	0.224742	11.9051	0.00111573	0.204096	CYGB	17	protein_coding
ENSG00000125378	0.193333	11.878	0.00112899	0.204096	BMP4	14	protein_coding
ENSG00000121931	-0.112817	11.874	0.00113095	0.204096	LRIF1	1	protein_coding
ENSG00000188153	0.222244	11.8734	0.00113127	0.204096	COL4A5	X	protein_coding
ENSG00000249082	0.490138	11.8444	0.00114569	0.204096	C5orf66-AS1	5	lncRNA
ENSG00000108479	0.21297	11.8367	0.00114955	0.204096	GALK1	17	protein_coding
ENSG00000164896	0.147106	11.8356	0.0011501	0.204096	FASTK	7	protein_coding
ENSG00000130779	-0.131248	11.8146	0.00116069	0.2043	CLIP1	12	protein_coding
ENSG00000140937	0.235696	11.6733	0.00123476	0.213041	CDH11	16	protein_coding
ENSG00000139218	-0.113506	11.6511	0.00124687	0.213041	SCAF11	12	protein_coding
ENSG00000126215	0.174068	11.612	0.00126848	0.213041	XRCC3	14	protein_coding
ENSG00000166133	0.137162	11.5983	0.00127609	0.213041	RPUSD2	15	protein_coding
ENSG00000272196	0.33908	11.6343	0.00127716	0.213041	H2AC19	1	protein_coding
ENSG00000032389	0.134979	11.5902	0.00128066	0.213041	EIPR1	2	protein_coding
ENSG00000167967	0.176599	11.563	0.00129606	0.213041	E4F1	16	protein_coding
ENSG00000168884	0.196585	11.5618	0.00129674	0.213041	TNIP2	4	protein_coding
ENSG00000160298	0.192094	11.558	0.00129891	0.213041	C21orf58	21	protein_coding
ENSG00000171823	0.156107	11.5152	0.00132358	0.214515	FBXL14	12	protein_coding
ENSG00000160867	0.166547	11.4753	0.00134705	0.214515	FGFR4	5	protein_coding
ENSG00000011304	0.108748	11.4394	0.00136851	0.214515	PTBP1	19	protein_coding
ENSG00000267302	-0.425157	11.4093	0.00138677	0.214515	RNFT1-DT	17	lncRNA
ENSG00000174175	0.450558	11.4079	0.00138762	0.214515	SELP	1	protein_coding
ENSG00000103253	0.418237	11.4013	0.00139171	0.214515	HAGHL	16	protein_coding
ENSG00000117151	-0.113539	11.3871	0.00140039	0.214515	CTBS	1	protein_coding
ENSG00000108821	0.528145	11.4152	0.00142071	0.214515	COL1A1	17	protein_coding
ENSG00000006015	0.185295	11.3488	0.00142431	0.214515	REX1BD	19	protein_coding
ENSG00000164086	0.220878	11.3413	0.001429	0.214515	DUSP7	3	protein_coding
ENSG00000160226	0.197552	11.3252	0.00143923	0.214515	CFAP410	21	protein_coding
ENSG00000283041	0.158928	11.3249	0.0014394	0.214515		7	processed_pseudogene
ENSG00000100297	0.191678	11.3236	0.00144022	0.214515	MCM5	22	protein_coding
ENSG00000184216	0.165998	11.3094	0.00144932	0.214515	IRAK1	X	protein_coding
ENSG00000110066	-0.0976387	11.2982	0.00145652	0.214515	KMT5B	11	protein_coding
ENSG00000183876	0.396362	11.2514	0.00148694	0.217515	ARSI	5	protein_coding
ENSG00000121350	-0.130238	11.2167	0.00150996	0.219399	PYROXD1	12	protein_coding
ENSG00000169683	0.173122	11.2004	0.00152092	0.219519	LRRC45	17	protein_coding
ENSG00000165895	-0.192296	11.1231	0.00157391	0.222203	ARHGAP42	11	protein_coding
ENSG00000100300	0.182818	11.1229	0.00157406	0.222203	TSPO	22	protein_coding
ENSG00000073921	-0.10051	11.1193	0.00157659	0.222203	PICALM	11	protein_coding
ENSG00000179387	-0.133059	11.1136	0.00158056	0.222203	ELMOD2	4	protein_coding
ENSG00000167513	0.281406	11.098	0.00159155	0.222303	CDT1	16	protein_coding
ENSG00000165417	-0.0754364	11.0021	0.00166084	0.224449	GTF2A1	14	protein_coding
ENSG00000140521	0.134886	10.9914	0.00166876	0.224449	POLG	15	protein_coding
ENSG00000114544	0.106481	10.9882	0.00167114	0.224449	SLC41A3	3	protein_coding
ENSG00000110057	0.174648	10.9708	0.00168411	0.224449	UNC93B1	11	protein_coding
ENSG00000072364	-0.104011	10.9587	0.00169317	0.224449	AFF4	5	protein_coding
ENSG00000163681	-0.151378	10.9504	0.00169946	0.224449	SLMAP	3	protein_coding
ENSG00000110696	-0.0856633	10.9405	0.00170698	0.224449	C11orf58	11	protein_coding
ENSG00000071626	0.150314	10.9312	0.00171407	0.224449	DAZAP1	19	protein_coding
ENSG00000138316	0.266145	10.9154	0.0017262	0.224449	ADAMTS14	10	protein_coding
ENSG00000276111	-0.216163	10.906	0.00173347	0.224449	SDCCAG8	CHR_HSCHR1_3_CTG32_1	protein_coding
ENSG00000137878	-0.206966	10.9013	0.00173708	0.224449	GCOM1	15	protein_coding
ENSG00000103024	0.156579	10.8921	0.00174419	0.224449	NME3	16	protein_coding
ENSG00000197409	0.517141	10.9128	0.00175054	0.224449	H3C4	6	protein_coding
ENSG00000182150	-0.128789	10.882	0.00175205	0.224449	ERCC6L2	9	protein_coding
ENSG00000183207	0.119312	10.8619	0.00176787	0.225144	RUVBL2	19	protein_coding
ENSG00000170178	0.821179	10.8706	0.00179775	0.226986	HOXD12	2	protein_coding
ENSG00000051523	0.172665	10.8065	0.00181211	0.226986	CYBA	16	protein_coding
ENSG00000269900	0.189815	10.8044	0.00181379	0.226986	RMRP	9	lncRNA
ENSG00000141446	-0.124522	10.7749	0.0018379	0.227291	ESCO1	18	protein_coding
ENSG00000071655	0.145473	10.7691	0.00184263	0.227291	MBD3	19	protein_coding
ENSG00000080573	0.321002	10.763	0.00184772	0.227291	COL5A3	19	protein_coding
ENSG00000153147	-0.114429	10.7492	0.00185914	0.227404	SMARCA5	4	protein_coding
ENSG00000182199	0.127758	10.6908	0.00190834	0.229292	SHMT2	12	protein_coding
ENSG00000128609	-0.1485	10.6808	0.00191695	0.229292	NDUFA5	7	protein_coding
ENSG00000228217	-0.325311	10.6713	0.00192511	0.229292	PNRC2P1	1	processed_pseudogene
ENSG00000151276	-0.117654	10.6676	0.00192831	0.229292	MAGI1	3	protein_coding
ENSG00000182923	-0.112505	10.6627	0.00193257	0.229292	CEP63	3	protein_coding
ENSG00000160959	0.161969	10.6563	0.00193813	0.229292	LRRC14	8	protein_coding
ENSG00000025770	0.115666	10.6423	0.00195027	0.229475	NCAPH2	22	protein_coding
ENSG00000112851	-0.12748	10.605	0.00198322	0.230037	ERBIN	5	protein_coding
ENSG00000132589	0.103854	10.604	0.00198409	0.230037	FLOT2	17	protein_coding
ENSG00000130511	0.321828	10.6008	0.00198692	0.230037	SSBP4	19	protein_coding
ENSG00000077348	0.158119	10.5407	0.00204131	0.235019	EXOSC5	19	protein_coding
ENSG00000185730	0.297067	10.5246	0.00205614	0.235019	ZNF696	8	protein_coding
ENSG00000167394	0.171708	10.4887	0.00208952	0.235019	ZNF668	16	protein_coding
ENSG00000197557	-0.13801	10.4829	0.00209503	0.235019	TTC30A	2	protein_coding
ENSG00000162688	-0.114869	10.4816	0.00209622	0.235019	AGL	1	protein_coding
ENSG00000171222	0.198836	10.4786	0.00209908	0.235019	SCAND1	20	protein_coding
ENSG00000249631	-0.524359	10.46	0.00211676	0.235019		4	lncRNA
ENSG00000255836	-0.272454	10.4574	0.00211915	0.235019		12	processed_pseudogene
ENSG00000107404	0.158608	10.4477	0.00212843	0.235019	DVL1	1	protein_coding
ENSG00000196961	0.139931	10.4301	0.0021454	0.235019	AP2A1	19	protein_coding
ENSG00000198846	-0.140219	10.426	0.00214936	0.235019	TOX	8	protein_coding
ENSG00000163714	-0.142822	10.4092	0.00216571	0.235298	U2SURP	3	protein_coding
ENSG00000188996	0.298371	10.3986	0.00217608	0.235298	HUS1B	6	protein_coding
ENSG00000183655	0.143061	10.39	0.00218452	0.235298	KLHL25	15	protein_coding
ENSG00000170004	0.15967	10.3779	0.00219644	0.23541	CHD3	17	protein_coding
ENSG00000001629	-0.0973601	10.3633	0.00221098	0.235785	ANKIB1	7	protein_coding
ENSG00000177200	-0.112882	10.3439	0.00223039	0.235785	CHD9	16	protein_coding
ENSG00000100852	-0.126224	10.3324	0.00224208	0.235785	ARHGAP5	14	protein_coding
ENSG00000104866	0.152027	10.3258	0.00224872	0.235785	PPP1R37	19	protein_coding
ENSG00000065054	0.194413	10.3202	0.00225439	0.235785	SLC9A3R2	16	protein_coding
ENSG00000158092	-0.109129	10.2827	0.0022929	0.238338	NCK1	3	protein_coding
ENSG00000186687	-0.159334	10.2465	0.00233073	0.238338	LYRM7	5	protein_coding
ENSG00000008294	-0.0970394	10.2307	0.00234752	0.238338	SPAG9	17	protein_coding
ENSG00000161671	0.133904	10.2233	0.00235533	0.238338	EMC10	19	protein_coding
ENSG00000167543	0.143882	10.1885	0.00239279	0.238338	TP53I13	17	protein_coding
ENSG00000154727	-0.0971292	10.1707	0.00241213	0.238338	GABPA	21	protein_coding
ENSG00000272824	-0.464721	10.1693	0.00241369	0.238338		1	lncRNA
ENSG00000274352	0.216872	10.1594	0.00242452	0.238338	ZNF707	CHR_HSCHR8_3_CTG7	protein_coding
ENSG00000105677	0.126789	10.1475	0.00243762	0.238338	TMEM147	19	protein_coding
ENSG00000104695	-0.118748	10.1385	0.00244757	0.238338	PPP2CB	8	protein_coding
ENSG00000257557	-0.180245	10.1381	0.002448	0.238338	PPP1R12A-AS1	12	lncRNA
ENSG00000197182	0.191744	10.1276	0.0024597	0.238338	MIRLET7BHG	22	lncRNA
ENSG00000263843	0.212936	10.123	0.00246486	0.238338		17	lncRNA
ENSG00000242073	0.377629	10.1154	0.00247335	0.238338		7	transcribed_unprocessed_pseudogene
ENSG00000275964	0.239011	10.1073	0.00248248	0.238338		13	lncRNA
ENSG00000254505	-0.123663	10.1069	0.00248291	0.238338	CHMP4A	14	protein_coding
ENSG00000109670	-0.135101	10.0996	0.00249115	0.238338	FBXW7	4	protein_coding
ENSG00000220804	-0.176629	10.0816	0.00251153	0.238338	LINC01881	2	transcribed_unprocessed_pseudogene
ENSG00000131127	-0.105071	10.0803	0.00251305	0.238338	ZNF141	4	protein_coding
ENSG00000272506	-0.463879	10.0566	0.00254028	0.238338		1	lncRNA
ENSG00000126653	-0.120163	10.0557	0.00254125	0.238338	NSRP1	17	protein_coding
ENSG00000185787	-0.133352	10.0556	0.00254142	0.238338	MORF4L1	15	protein_coding
ENSG00000213024	0.123951	10.0522	0.00254529	0.238338	NUP62	19	protein_coding
ENSG00000126775	-0.268921	10.0448	0.0025539	0.238338	ATG14	14	protein_coding
ENSG00000181634	-0.225709	10.0447	0.00255402	0.238338	TNFSF15	9	protein_coding
ENSG00000142765	0.250723	10.0266	0.00257517	0.238578	SYTL1	1	protein_coding
ENSG00000166415	0.382054	10.0113	0.00259313	0.238578	WDR72	15	protein_coding
ENSG00000164031	-0.100306	9.99574	0.00261152	0.238578	DNAJB14	4	protein_coding
ENSG00000154370	0.136978	9.99546	0.00261185	0.238578	TRIM11	1	protein_coding
ENSG00000123933	0.182138	9.96081	0.00265335	0.238578	MXD4	4	protein_coding
ENSG00000230006	-0.216186	9.96364	0.00265472	0.238578	ANKRD36BP2	2	transcribed_unprocessed_pseudogene
ENSG00000116266	-0.101975	9.94399	0.00267376	0.238578	STXBP3	1	protein_coding
ENSG00000238227	0.134799	9.92205	0.0027006	0.238578	TMEM250	9	protein_coding
ENSG00000258289	-0.0977114	9.90707	0.0027191	0.238578	CHURC1	14	protein_coding
ENSG00000075618	0.303966	9.89772	0.00273073	0.238578	FSCN1	7	protein_coding
ENSG00000154265	-0.137395	9.89417	0.00273514	0.238578	ABCA5	17	protein_coding
ENSG00000182836	-0.28014	9.88374	0.00274818	0.238578	PLCXD3	5	protein_coding
ENSG00000204923	-0.144584	9.88081	0.00275186	0.238578	FBXO48	2	protein_coding
ENSG00000146918	0.185229	9.87837	0.00275492	0.238578	NCAPG2	7	protein_coding
ENSG00000129968	0.211604	9.86503	0.00277173	0.238578	ABHD17A	19	protein_coding
ENSG00000180488	-0.0906791	9.86488	0.00277193	0.238578	MIGA1	1	protein_coding
ENSG00000106628	0.121589	9.86035	0.00277766	0.238578	POLD2	7	protein_coding
ENSG00000015475	0.138764	9.85439	0.00278523	0.238578	BID	22	protein_coding
ENSG00000137776	-0.0910676	9.85189	0.0027884	0.238578	SLTM	15	protein_coding
ENSG00000205726	-0.122436	9.84318	0.00279952	0.238578	ITSN1	21	protein_coding
ENSG00000123200	-0.141745	9.84235	0.00280057	0.238578	ZC3H13	13	protein_coding
ENSG00000089048	-0.209941	9.83983	0.0028038	0.238578	ESF1	20	protein_coding
ENSG00000119630	0.262154	9.83245	0.00281326	0.238578	PGF	14	protein_coding
ENSG00000168916	-0.128965	9.81521	0.0028355	0.238578	ZNF608	5	protein_coding
ENSG00000171530	-0.145707	9.80766	0.00284529	0.238578	TBCA	5	protein_coding
ENSG00000155066	0.176746	9.80378	0.00285034	0.238578	PROM2	2	protein_coding
ENSG00000149308	-0.102266	9.78805	0.00287091	0.238578	NPAT	11	protein_coding
ENSG00000188486	0.179253	9.78621	0.00287332	0.238578	H2AX	11	protein_coding
ENSG00000104412	-0.119908	9.78341	0.002877	0.238578	EMC2	8	protein_coding
ENSG00000162302	0.156943	9.77568	0.00288718	0.238578	RPS6KA4	11	protein_coding
ENSG00000117335	-0.117884	9.7212	0.00296004	0.24209	CD46	1	protein_coding
ENSG00000203896	0.268843	9.70351	0.00298411	0.24209	LIME1	20	protein_coding
ENSG00000151461	-0.145418	9.69174	0.00300025	0.24209	UPF2	10	protein_coding
ENSG00000176142	0.110231	9.68317	0.00301205	0.24209	TMEM39A	3	protein_coding
ENSG00000162227	0.131534	9.68177	0.00301398	0.24209	TAF6L	11	protein_coding
ENSG00000198597	0.268136	9.67315	0.0030259	0.24209	ZNF536	19	protein_coding
ENSG00000276701	0.372393	9.66935	0.00303118	0.24209	MIF	CHR_HSCHR22_1_CTG7	protein_coding
ENSG00000186994	0.426922	9.66778	0.00303336	0.24209	KANK3	19	protein_coding
ENSG00000163617	-0.185457	9.66601	0.00303583	0.24209	CCDC191	3	protein_coding
ENSG00000140688	0.0900971	9.65252	0.00305465	0.24209	C16orf58	16	protein_coding
ENSG00000069869	-0.149852	9.64601	0.00306379	0.24209	NEDD4	15	protein_coding
ENSG00000172661	-0.121901	9.64596	0.00306386	0.24209	WASHC2C	10	protein_coding
ENSG00000220392	-0.424992	9.61754	0.00310406	0.244155	FCF1P5	6	processed_pseudogene
ENSG00000122970	-0.184371	9.61159	0.00311255	0.244155	IFT81	12	protein_coding
ENSG00000125810	0.2507	9.57858	0.00317308	0.245683	CD93	20	protein_coding
ENSG00000062194	-0.0811069	9.5678	0.00317577	0.245683	GPBP1	5	protein_coding
ENSG00000233450	0.4363	9.55779	0.00321681	0.245683	KIFC1	CHR_HSCHR6_MHC_SSTO_CTG1	protein_coding
ENSG00000133597	0.150995	9.53957	0.00321723	0.245683	ADCK2	7	protein_coding
ENSG00000269895	-0.316277	9.53794	0.00321964	0.245683		11	lncRNA
ENSG00000114737	0.15017	9.53416	0.00322525	0.245683	CISH	3	protein_coding
ENSG00000143079	-0.12768	9.5308	0.00323023	0.245683	CTTNBP2NL	1	protein_coding
ENSG00000163348	0.100393	9.51952	0.00324703	0.245683	PYGO2	1	protein_coding
ENSG00000074181	0.479709	9.5321	0.00324735	0.245683	NOTCH3	19	protein_coding
ENSG00000111885	-0.108052	9.50905	0.00326272	0.245683	MAN1A1	6	protein_coding
ENSG00000161179	0.164715	9.50839	0.00326371	0.245683	YDJC	22	protein_coding
ENSG00000101850	0.257626	9.50406	0.00327021	0.245683	GPR143	X	protein_coding
ENSG00000182472	0.226288	9.49786	0.00327955	0.245683	CAPN12	19	protein_coding
ENSG00000227816	0.212184	9.52988	0.00329108	0.245696	TAP1	CHR_HSCHR6_MHC_APD_CTG1	protein_coding
ENSG00000134313	-0.0809086	9.47199	0.00331884	0.246392	KIDINS220	2	protein_coding
ENSG00000078674	-0.11471	9.46916	0.00332316	0.246392	PCM1	8	protein_coding
ENSG00000085224	-0.137283	9.4599	0.00333736	0.246407	ATRX	X	protein_coding
ENSG00000211455	-0.106694	9.45421	0.00334613	0.246407	STK38L	12	protein_coding
ENSG00000136870	-0.0844484	9.42538	0.00339088	0.246472	ZNF189	9	protein_coding
ENSG00000106003	0.220733	9.42287	0.00339959	0.246472	LFNG	7	protein_coding
ENSG00000160050	0.234098	9.40772	0.0034186	0.246472	CCDC28B	1	protein_coding
ENSG00000100014	-0.147519	9.40308	0.00342592	0.246472	SPECC1L	22	protein_coding
ENSG00000114735	0.100782	9.39814	0.00343374	0.246472	HEMK1	3	protein_coding
ENSG00000175105	-0.112662	9.39749	0.00343477	0.246472	ZNF654	3	protein_coding
ENSG00000146039	-0.244252	9.39986	0.00343613	0.246472	SLC17A4	6	protein_coding
ENSG00000088882	0.429527	9.39539	0.00343809	0.246472	CPXM1	20	protein_coding
ENSG00000181396	0.138738	9.37687	0.00346759	0.247767	OGFOD3	17	protein_coding
ENSG00000174586	0.306161	9.36668	0.00348394	0.248116	ZNF497	19	protein_coding
ENSG00000172058	-0.322554	9.35242	0.00350696	0.248631	SERF1A	5	protein_coding
ENSG00000180263	-0.140586	9.33488	0.00353548	0.248631	FGD6	12	protein_coding
ENSG00000175893	-0.105718	9.32956	0.00354419	0.248631	ZDHHC21	9	protein_coding
ENSG00000167536	0.141037	9.32823	0.00354636	0.248631	DHRS13	17	protein_coding
ENSG00000111667	0.123135	9.32687	0.00354859	0.248631	USP5	12	protein_coding
ENSG00000023839	-0.412592	9.31502	0.00356807	0.249189	ABCC2	10	protein_coding
ENSG00000131725	-0.0933736	9.29287	0.0036048	0.249445	WDR44	X	protein_coding
ENSG00000269951	-0.161877	9.28725	0.00361418	0.249445		15	lncRNA
ENSG00000095777	0.368132	9.2858	0.0036166	0.249445	MYO3A	10	protein_coding
ENSG00000101294	0.10684	9.27955	0.00362708	0.249445	HM13	20	protein_coding
ENSG00000109686	-0.119283	9.27611	0.00363286	0.249445	SH3D19	4	protein_coding
ENSG00000038219	-0.16051	9.26109	0.00365818	0.249445	BOD1L1	4	protein_coding
ENSG00000104783	0.158577	9.25851	0.00366255	0.249445	KCNN4	19	protein_coding
ENSG00000184897	0.197152	9.25772	0.0036639	0.249445	H1-10	3	protein_coding
ENSG00000167900	0.21289	9.23733	0.00369864	0.250031	TK1	17	protein_coding
ENSG00000100241	0.176975	9.23282	0.00370638	0.250031	SBF1	22	protein_coding
ENSG00000040608	0.271776	9.22346	0.00372248	0.250031	RTN4R	22	protein_coding
ENSG00000205309	0.361019	9.22078	0.0037271	0.250031	NT5M	17	protein_coding
ENSG00000103490	0.15797	9.21041	0.00374504	0.250031	PYCARD	16	protein_coding
ENSG00000168159	0.134587	9.20975	0.0037462	0.250031	RNF187	1	protein_coding
ENSG00000131584	0.203552	9.20435	0.00375558	0.250031	ACAP3	1	protein_coding
ENSG00000215788	0.231619	9.19264	0.00377602	0.250031	TNFRSF25	1	protein_coding
ENSG00000278768	-0.140107	9.18398	0.00379122	0.250031	BACE1-AS	11	lncRNA
ENSG00000104164	-0.109682	9.17379	0.00380916	0.250031	BLOC1S6	15	protein_coding
ENSG00000183087	0.157911	9.16933	0.00381705	0.250031	GAS6	13	protein_coding
ENSG00000116337	0.20678	9.12258	0.00390077	0.250031	AMPD2	1	protein_coding
ENSG00000043093	-0.107312	9.12098	0.00390367	0.250031	DCUN1D1	3	protein_coding
ENSG00000273486	-0.227859	9.10992	0.00392378	0.250031		3	lncRNA
ENSG00000175582	-0.0971835	9.10978	0.00392402	0.250031	RAB6A	11	protein_coding
ENSG00000128052	0.274915	9.10858	0.00392622	0.250031	KDR	4	protein_coding
ENSG00000108179	0.107595	9.08899	0.00396211	0.250031	PPIF	10	protein_coding
ENSG00000197580	-0.187785	9.08488	0.00396968	0.250031	BCO2	11	protein_coding
ENSG00000152484	-0.0948327	9.08172	0.00397553	0.250031	USP12	13	protein_coding
ENSG00000139194	0.317028	9.06811	0.00400075	0.250031	RBP5	12	protein_coding
ENSG00000101132	-0.177619	9.04509	0.00404382	0.250031	PFDN4	20	protein_coding
ENSG00000039560	-0.180383	9.03859	0.00405606	0.250031	RAI14	5	protein_coding
ENSG00000167700	0.178391	9.03828	0.00405666	0.250031	MFSD3	8	protein_coding
ENSG00000110719	0.206799	9.03558	0.0040672	0.250031	TCIRG1	11	protein_coding
ENSG00000145715	-0.114372	9.026	0.00407989	0.250031	RASA1	5	protein_coding
ENSG00000261824	-0.176547	9.02226	0.00408701	0.250031	LINC00662	19	lncRNA
ENSG00000184162	0.149961	9.0168	0.0040974	0.250031	NR2C2AP	19	protein_coding
ENSG00000275221	0.215616	9.00849	0.00411328	0.250031	H2AC15	6	protein_coding
ENSG00000142544	0.20078	9.00515	0.00411969	0.250031	CTU1	19	protein_coding
ENSG00000180902	0.205621	9.00485	0.00412027	0.250031	D2HGDH	2	protein_coding
ENSG00000166508	0.106334	9.00311	0.00412361	0.250031	MCM7	7	protein_coding
ENSG00000152492	-0.0752694	9.0023	0.00412517	0.250031	CCDC50	3	protein_coding
ENSG00000145241	-0.146293	8.99884	0.00413181	0.250031	CENPC	4	protein_coding
ENSG00000107833	0.193297	8.99836	0.00413273	0.250031	NPM3	10	protein_coding
ENSG00000101187	0.224316	8.99524	0.00413876	0.250031	SLCO4A1	20	protein_coding
ENSG00000165630	-0.0810997	8.99343	0.00414225	0.250031	PRPF18	10	protein_coding
ENSG00000211787	0.727599	9.00905	0.00414313	0.250031	TRAV8-3	14	TR_V_gene
ENSG00000178467	0.106196	8.98952	0.0041498	0.250031	P4HTM	3	protein_coding
ENSG00000240240	-0.256459	8.9887	0.00415138	0.250031		9	lncRNA
ENSG00000078328	0.215163	8.98793	0.00415286	0.250031	RBFOX1	16	protein_coding
ENSG00000183134	0.273006	8.98741	0.00415387	0.250031	PTGDR2	11	protein_coding
ENSG00000122884	-0.145956	8.98222	0.00416394	0.250031	P4HA1	10	protein_coding
ENSG00000131634	0.260821	8.97791	0.0041723	0.250031	TMEM204	16	protein_coding
ENSG00000109184	-0.126177	8.97159	0.0041846	0.250031	DCUN1D4	4	protein_coding
ENSG00000140263	0.100043	8.94488	0.00423705	0.250031	SORD	15	protein_coding
ENSG00000185347	0.200431	8.92998	0.00426658	0.250031	TEDC1	14	protein_coding
ENSG00000148335	0.1206	8.92961	0.00426731	0.250031	NTMT1	9	protein_coding
ENSG00000095906	0.15592	8.92952	0.00426749	0.250031	NUBP2	16	protein_coding
ENSG00000249115	0.204078	8.9282	0.00427013	0.250031	HAUS5	19	protein_coding
ENSG00000166428	0.57787	8.93501	0.00427241	0.250031	PLD4	14	protein_coding
ENSG00000145833	-0.113224	8.92125	0.004284	0.250031	DDX46	5	protein_coding
ENSG00000186654	0.159596	8.91546	0.00429559	0.250031	PRR5	22	protein_coding
ENSG00000122490	0.137168	8.91145	0.00430364	0.250031	SLC66A2	18	protein_coding
ENSG00000167562	-0.0892304	8.89874	0.00432925	0.250031	ZNF701	19	protein_coding
ENSG00000172014	-0.291121	8.89489	0.00433766	0.250031	ANKRD20A4P	9	protein_coding
ENSG00000125319	0.209394	8.89103	0.00434486	0.250031	HROB	17	protein_coding
ENSG00000187634	0.297029	8.88803	0.00435095	0.250031	SAMD11	1	protein_coding
ENSG00000142102	0.306054	8.89276	0.00435621	0.250031	PGGHG	11	protein_coding
ENSG00000276533	0.245549	8.87939	0.00436854	0.250031		15	lncRNA
ENSG00000167113	0.0987592	8.87712	0.00437318	0.250031	COQ4	9	protein_coding
ENSG00000068028	0.156356	8.87526	0.00437698	0.250031	RASSF1	3	protein_coding
ENSG00000075407	-0.125518	8.85398	0.00442073	0.251865	ZNF37A	10	protein_coding
ENSG00000157911	0.101779	8.84461	0.00444012	0.252216	PEX10	1	protein_coding
ENSG00000171469	-0.0901762	8.83073	0.00446903	0.252216	ZNF561	19	protein_coding
ENSG00000277925	0.235979	8.82075	0.00449545	0.252216		3	misc_RNA
ENSG00000142409	0.130287	8.81666	0.00449854	0.252216	ZNF787	19	protein_coding
ENSG00000223855	0.23868	8.81605	0.00449983	0.252216		7	lncRNA
ENSG00000106723	-0.0670363	8.80541	0.00452228	0.252216	SPIN1	9	protein_coding
ENSG00000197579	-0.118722	8.80463	0.00452394	0.252216	TOPORS	9	protein_coding
ENSG00000120068	1.01246	8.90685	0.00452665	0.252216	HOXB8	17	protein_coding
ENSG00000101654	-0.114183	8.80006	0.00453363	0.252216	RNMT	18	protein_coding
ENSG00000123240	-0.175142	8.79336	0.00454788	0.252216	OPTN	10	protein_coding
ENSG00000250461	-0.188232	8.78104	0.00457417	0.252216		5	processed_pseudogene
ENSG00000185838	0.226366	8.77037	0.00459709	0.252216	GNB1L	22	protein_coding
ENSG00000213553	0.214406	8.76549	0.00460762	0.252216	RPLP0P6	2	processed_pseudogene
ENSG00000198719	0.20608	8.76149	0.00461625	0.252216	DLL1	6	protein_coding
ENSG00000235613	-0.252141	8.75904	0.00462156	0.252216	NSRP1P1	1	processed_pseudogene
ENSG00000134318	-0.136622	8.75888	0.0046219	0.252216	ROCK2	2	protein_coding
ENSG00000272822	0.982436	8.77558	0.00463044	0.252216		12	protein_coding
ENSG00000147601	-0.121004	8.74083	0.00466117	0.252216	TERF1	8	protein_coding
ENSG00000144504	0.153956	8.73894	0.00466529	0.252216	ANKMY1	2	protein_coding
ENSG00000169139	-0.131985	8.73403	0.00467605	0.252216	UBE2V2	8	protein_coding
ENSG00000110318	-0.287798	8.72101	0.00470466	0.252216	CEP126	11	protein_coding
ENSG00000178585	0.166514	8.71989	0.00470714	0.252216	CTNNBIP1	1	protein_coding
ENSG00000111615	-0.120649	8.71945	0.00470812	0.252216	KRR1	12	protein_coding
ENSG00000196611	0.457788	8.71758	0.00471989	0.252216	MMP1	11	protein_coding
ENSG00000115286	0.148148	8.71147	0.00472578	0.252216	NDUFS7	19	protein_coding
ENSG00000025708	0.308433	8.70875	0.00474867	0.252216	TYMP	22	protein_coding
ENSG00000063660	0.206835	8.69308	0.00476672	0.252216	GPC1	2	protein_coding
ENSG00000283016	0.412277	8.69295	0.00476702	0.252216		14	processed_pseudogene
ENSG00000184967	0.160728	8.68119	0.00479339	0.252216	NOC4L	12	protein_coding
ENSG00000101216	0.11044	8.66771	0.00482384	0.252216	GMEB2	20	protein_coding
ENSG00000153048	0.109309	8.66167	0.00483753	0.252216	CARHSP1	16	protein_coding
ENSG00000135317	-0.100541	8.66076	0.0048396	0.252216	SNX14	6	protein_coding
ENSG00000163171	-0.154938	8.65124	0.00486129	0.252216	CDC42EP3	2	protein_coding
ENSG00000122679	0.265995	8.64708	0.00487079	0.252216	RAMP3	7	protein_coding
ENSG00000164161	0.249089	8.65437	0.00487358	0.252216	HHIP	4	protein_coding
ENSG00000115694	0.0917176	8.64489	0.00487582	0.252216	STK25	2	protein_coding
ENSG00000151332	-0.111773	8.64018	0.00488662	0.252216	MBIP	14	protein_coding
ENSG00000124209	-0.0801957	8.63512	0.00489826	0.252216	RAB22A	20	protein_coding
ENSG00000119383	0.0855496	8.62975	0.00491064	0.252216	PTPA	9	protein_coding
ENSG00000214309	0.199991	8.62889	0.00491262	0.252216	MBLAC1	7	protein_coding
ENSG00000107679	-0.102215	8.6286	0.00491329	0.252216	PLEKHA1	10	protein_coding
ENSG00000163510	-0.128905	8.61163	0.00495264	0.252216	CWC22	2	protein_coding
ENSG00000259782	0.260077	8.61131	0.00495339	0.252216		16	lncRNA
ENSG00000183048	0.147909	8.61069	0.00495484	0.252216	SLC25A10	17	protein_coding
ENSG00000166200	-0.109874	8.60942	0.0049578	0.252216	COPS2	15	protein_coding
ENSG00000149476	0.124375	8.60729	0.00496276	0.252216	TKFC	11	protein_coding
ENSG00000156398	0.140966	8.59751	0.00498565	0.252785	SFXN2	10	protein_coding
ENSG00000141295	0.117454	8.59027	0.00500265	0.253055	SCRN2	17	protein_coding
ENSG00000147488	-0.203905	8.57894	0.0050294	0.253195	ST18	8	protein_coding
ENSG00000120688	-0.15259	8.57447	0.00504	0.253195	WBP4	13	protein_coding
ENSG00000153132	-0.247846	8.57244	0.0050448	0.253195	CLGN	4	protein_coding
ENSG00000126524	-0.162256	8.56933	0.00505221	0.253195	SBDS	7	protein_coding
ENSG00000141569	0.115657	8.56267	0.00506807	0.253356	TRIM65	17	protein_coding
ENSG00000100364	0.129301	8.55339	0.00509026	0.253356	KIAA0930	22	protein_coding
ENSG00000135241	-0.105372	8.55006	0.00509825	0.253356	PNPLA8	7	protein_coding
ENSG00000177096	0.130379	8.54575	0.00510862	0.253356	PHETA2	22	protein_coding
ENSG00000186522	-0.106925	8.54241	0.00511665	0.253356	SEPTIN10	2	protein_coding
ENSG00000167664	0.376105	8.53331	0.00513864	0.253356	TMIGD2	19	protein_coding
ENSG00000111325	0.183897	8.53063	0.00514514	0.253356	OGFOD2	12	protein_coding
ENSG00000234539	0.260791	8.53727	0.00514903	0.253356	ATF6B	CHR_HSCHR6_MHC_COX_CTG1	protein_coding
ENSG00000168172	-0.14669	8.52382	0.00516167	0.253387	HOOK3	8	protein_coding
ENSG00000106052	-0.139742	8.51914	0.00517307	0.253387	TAX1BP1	7	protein_coding
ENSG00000075711	-0.0918057	8.51211	0.00519024	0.253654	DLG1	3	protein_coding
ENSG00000273748	-0.187605	8.49946	0.00522128	0.253736		GL000219.1	protein_coding
ENSG00000183688	0.262439	8.49479	0.00523279	0.253736	RFLNB	17	protein_coding
ENSG00000144158	-0.564302	8.48958	0.00524568	0.253736		2	processed_pseudogene
ENSG00000198700	0.114751	8.48779	0.00525011	0.253736	IPO9	1	protein_coding
ENSG00000011405	-0.100839	8.48607	0.00525438	0.253736	PIK3C2A	11	protein_coding
ENSG00000276742	-0.622605	8.52753	0.00526357	0.253736		10	lncRNA
ENSG00000114738	0.101698	8.47486	0.00528222	0.253736	MAPKAPK3	3	protein_coding
ENSG00000065057	0.398677	8.47914	0.00528567	0.253736	NTHL1	16	protein_coding
ENSG00000087460	0.10284	8.45675	0.00532759	0.254982	GNAS	20	protein_coding
ENSG00000121680	0.132176	8.45107	0.00534189	0.254982	PEX16	11	protein_coding
ENSG00000275708	0.535222	8.44753	0.00535081	0.254982	MIR3648-1	21	miRNA
ENSG00000006459	-0.0984427	8.43514	0.00538221	0.254982	KDM7A	7	protein_coding
ENSG00000277377	0.283037	8.4347	0.00538334	0.254982	SERPINA1	CHR_HSCHR14_7_CTG1	protein_coding
ENSG00000183160	0.230267	8.43099	0.00539278	0.254982	TMEM119	12	protein_coding
ENSG00000131187	0.233752	8.43049	0.00539407	0.254982	F12	5	protein_coding
ENSG00000118454	-0.0859753	8.41607	0.00543095	0.255427	ANKRD13C	1	protein_coding
ENSG00000114107	-0.116116	8.41301	0.00543879	0.255427	CEP70	3	protein_coding
ENSG00000198954	-0.0967969	8.41061	0.00544497	0.255427	KIFBP	10	protein_coding
ENSG00000115239	0.14525	8.40611	0.00545657	0.255427	ASB3	2	protein_coding
ENSG00000119403	0.141234	8.40382	0.00546248	0.255427	PHF19	9	protein_coding
ENSG00000198680	0.183688	8.38767	0.00550435	0.25683	TUSC1	9	protein_coding
ENSG00000286235	-0.230042	8.3805	0.00552306	0.257149		20	protein_coding
ENSG00000243709	0.233332	8.37452	0.00556579	0.258582	LEFTY1	1	protein_coding
ENSG00000162437	-0.109633	8.3522	0.00559751	0.259076	RAVER2	1	protein_coding
ENSG00000161955	0.144132	8.35113	0.00560035	0.259076	TNFSF13	17	protein_coding
ENSG00000163781	-0.122879	8.32858	0.00566046	0.260764	TOPBP1	3	protein_coding
ENSG00000166126	0.182743	8.32953	0.00566092	0.260764	AMN	14	protein_coding
ENSG00000063241	0.145983	8.31778	0.00568952	0.261524	ISOC2	19	protein_coding
ENSG00000196365	0.120458	8.30881	0.00571375	0.261585	LONP1	19	protein_coding
ENSG00000135968	-0.169157	8.29937	0.00573935	0.261585	GCC2	2	protein_coding
ENSG00000215021	0.13296	8.29594	0.0057487	0.261585	PHB2	12	protein_coding
ENSG00000102225	0.0998316	8.29518	0.00575078	0.261585	CDK16	X	protein_coding
ENSG00000112701	-0.1068	8.29501	0.00575124	0.261585	SENP6	6	protein_coding
ENSG00000032742	-0.108047	8.28439	0.00578027	0.262027	IFT88	13	protein_coding
ENSG00000105568	0.0862047	8.27861	0.00579613	0.262027	PPP2R1A	19	protein_coding
ENSG00000121989	-0.10629	8.2782	0.00579727	0.262027	ACVR2A	2	protein_coding
ENSG00000063244	0.0855085	8.26445	0.00583518	0.263191	U2AF2	19	protein_coding
ENSG00000213339	0.14017	8.2575	0.00585447	0.263224	QTRT1	19	protein_coding
ENSG00000080371	-0.0881421	8.25543	0.00586023	0.263224	RAB21	12	protein_coding
ENSG00000229417	-0.174616	8.25091	0.00587282	0.263243	NPM1P25	10	processed_pseudogene
ENSG00000171443	0.204122	8.24643	0.0058853	0.263258	ZNF524	19	protein_coding
ENSG00000104341	0.137107	8.23826	0.00590818	0.263517	LAPTM4B	8	protein_coding
ENSG00000135047	-0.127685	8.23313	0.0059226	0.263517	CTSL	9	protein_coding
ENSG00000115107	0.148399	8.22893	0.00593442	0.263517	STEAP3	2	protein_coding
ENSG00000162004	0.546775	8.22702	0.00593979	0.263517	CCDC78	16	protein_coding
ENSG00000107863	-0.101295	8.21267	0.00598043	0.263999	ARHGAP21	10	protein_coding
ENSG00000276561	0.349503	8.21725	0.00599079	0.263999	IRF7	CHR_HSCHR11_1_CTG8	protein_coding
ENSG00000230696	-0.508996	8.2058	0.00599997	0.263999		2	lncRNA
ENSG00000091947	0.112468	8.19879	0.00601999	0.263999	TMEM101	17	protein_coding
ENSG00000278390	-0.324263	8.18303	0.00606526	0.263999		13	lncRNA
ENSG00000184916	0.370312	8.18174	0.006069	0.263999	JAG2	14	protein_coding
ENSG00000141349	0.113152	8.17266	0.00609524	0.263999	G6PC3	17	protein_coding
ENSG00000269968	-0.517686	8.1723	0.00609631	0.263999		12	lncRNA
ENSG00000276368	0.245047	8.17053	0.00610144	0.263999	H2AC14	6	protein_coding
ENSG00000153922	-0.114872	8.16527	0.00611671	0.263999	CHD1	5	protein_coding
ENSG00000157637	0.123733	8.16365	0.00612144	0.263999	SLC38A10	17	protein_coding
ENSG00000130675	0.160956	8.15508	0.00614643	0.263999	MNX1	7	protein_coding
ENSG00000184164	0.177953	8.1543	0.00614873	0.263999	CRELD2	22	protein_coding
ENSG00000198844	0.444495	8.15265	0.00615356	0.263999	ARHGEF15	17	protein_coding
ENSG00000161091	0.171349	8.15188	0.0061558	0.263999	MFSD12	19	protein_coding
ENSG00000100038	0.110909	8.15039	0.00616017	0.263999	TOP3B	22	protein_coding
ENSG00000183340	-0.0950321	8.14735	0.00616909	0.263999	JRKL	11	protein_coding
ENSG00000116473	-0.122746	8.14458	0.00617723	0.263999	RAP1A	1	protein_coding
ENSG00000268061	-0.225396	8.13469	0.00620638	0.263999	NAPA-AS1	19	lncRNA
ENSG00000237070	-0.296489	8.13444	0.00620712	0.263999		7	lncRNA
ENSG00000140511	0.477814	8.13744	0.00620861	0.263999	HAPLN3	15	protein_coding
ENSG00000152669	0.411409	8.12948	0.00622178	0.263999	CCNO	5	protein_coding
ENSG00000163946	-0.0715324	8.11786	0.00625631	0.263999	TASOR	3	protein_coding
ENSG00000165813	-0.16096	8.11587	0.00626225	0.263999	CCDC186	10	protein_coding
ENSG00000099246	-0.0911919	8.11581	0.00626243	0.263999	RAB18	10	protein_coding
ENSG00000047346	-0.092739	8.11405	0.00626768	0.263999	FAM214A	15	protein_coding
ENSG00000279765	-0.103256	8.07999	0.00637024	0.264996		15	protein_coding
ENSG00000073111	0.151203	8.07959	0.00637146	0.264996	MCM2	3	protein_coding
ENSG00000071462	0.105294	8.07379	0.00638909	0.264996	BUD23	7	protein_coding
ENSG00000082258	-0.0728882	8.07307	0.0063913	0.264996	CCNT2	2	protein_coding
ENSG00000269743	-0.129363	8.07267	0.00639252	0.264996	SLC25A53	X	protein_coding
ENSG00000100403	0.0898541	8.06844	0.00640542	0.264996	ZC3H7B	22	protein_coding
ENSG00000173905	-0.197655	8.07081	0.00640549	0.264996	GOLIM4	3	protein_coding
ENSG00000090989	-0.0989249	8.06386	0.00641945	0.264996	EXOC1	4	protein_coding
ENSG00000259642	0.188625	8.05844	0.00643606	0.264996	ST20-AS1	15	lncRNA
ENSG00000197044	-0.137738	8.05676	0.00644122	0.264996	ZNF441	19	protein_coding
ENSG00000173681	-0.122112	8.05459	0.0064479	0.264996	BCLAF3	X	protein_coding
ENSG00000138448	-0.0773592	8.053	0.00645278	0.264996	ITGAV	2	protein_coding
ENSG00000177380	0.215376	8.05238	0.00645467	0.264996	PPFIA3	19	protein_coding
ENSG00000115318	0.225531	8.04398	0.0064806	0.264996	LOXL3	2	protein_coding
ENSG00000186281	0.252465	8.02978	0.00652469	0.264996	GPAT2	2	protein_coding
ENSG00000158427	0.249932	8.02946	0.00652568	0.264996	TMSB15B	X	protein_coding
ENSG00000284194	0.146831	8.0286	0.00652835	0.264996	SCO2	22	protein_coding
ENSG00000034677	-0.0802941	8.02778	0.0065309	0.264996	RNF19A	8	protein_coding
ENSG00000105879	-0.0957045	8.02431	0.00654173	0.264996	CBLL1	7	protein_coding
ENSG00000198355	0.192303	8.01926	0.00655753	0.264996	PIM3	22	protein_coding
ENSG00000244754	-0.0926148	8.01381	0.00657464	0.264996	N4BP2L2	13	protein_coding
ENSG00000204685	0.361424	8.01188	0.0065807	0.264996	STARD7-AS1	2	lncRNA
ENSG00000151292	-0.100899	8.00889	0.00659009	0.264996	CSNK1G3	5	protein_coding
ENSG00000019549	0.173137	8.00847	0.00659142	0.264996	SNAI2	8	protein_coding
ENSG00000181218	0.219649	8.00659	0.00659735	0.264996	H2AW	1	protein_coding
ENSG00000092445	0.281212	8.00259	0.00660994	0.26501	TYRO3	15	protein_coding
ENSG00000105607	0.12021	7.99602	0.00663075	0.265206	GCDH	19	protein_coding
ENSG00000198730	-0.104313	7.99331	0.00663933	0.265206	CTR9	11	protein_coding
ENSG00000139546	0.131027	7.98786	0.00665663	0.265407	TARBP2	12	protein_coding
ENSG00000137834	0.173352	7.96699	0.00672338	0.267196	SMAD6	15	protein_coding
ENSG00000138468	-0.107653	7.96289	0.00673658	0.267196	SENP7	3	protein_coding
ENSG00000118997	-0.233568	7.96863	0.00673851	0.267196	DNAH7	2	protein_coding
ENSG00000254048	-0.261438	7.95111	0.00677464	0.267935		8	lncRNA
ENSG00000285827	-0.124955	7.94887	0.0067819	0.267935		11	protein_coding
ENSG00000139637	0.0946229	7.94356	0.00679917	0.267952	C12orf10	12	protein_coding
ENSG00000170759	-0.140572	7.94017	0.0068102	0.267952	KIF5B	10	protein_coding
ENSG00000104368	0.3421	7.93955	0.00681948	0.267952	PLAT	8	protein_coding
ENSG00000178852	-0.144789	7.92977	0.00684418	0.268436	EFCAB13	17	protein_coding
ENSG00000241886	-0.241369	7.92137	0.00687177	0.268764		X	lncRNA
ENSG00000275397	0.452498	7.93423	0.00687737	0.268764	DHRS11	CHR_HSCHR17_7_CTG4	protein_coding
ENSG00000055917	-0.082751	7.90862	0.00691386	0.269594	PUM2	2	protein_coding
ENSG00000146247	-0.104725	7.9057	0.00692351	0.269594	PHIP	6	protein_coding
ENSG00000239911	0.200295	7.89928	0.00694485	0.269939	PRKAG2-AS1	7	lncRNA
ENSG00000184584	0.167147	7.89004	0.00697565	0.270327	STING1	5	protein_coding
ENSG00000133561	0.224276	7.88888	0.00697982	0.270327	GIMAP6	7	protein_coding
ENSG00000156467	-0.134383	7.88329	0.00699826	0.270356	UQCRB	8	protein_coding
ENSG00000197566	-0.13768	7.88112	0.00700554	0.270356	ZNF624	17	protein_coding
ENSG00000168393	0.133701	7.87144	0.00703814	0.271131	DTYMK	2	protein_coding
ENSG00000105784	-0.17428	7.86111	0.00707307	0.27163	RUNDC3B	7	protein_coding
ENSG00000029725	-0.10724	7.8602	0.00707617	0.27163	RABEP1	17	protein_coding
ENSG00000126602	0.101629	7.84781	0.00711832	0.272764	TRAP1	16	protein_coding
ENSG00000108405	0.204477	7.83172	0.0071735	0.274092	P2RX1	17	protein_coding
ENSG00000196408	0.204863	7.82607	0.00719301	0.274092	NOXO1	16	protein_coding
ENSG00000140043	-0.112646	7.82462	0.00719801	0.274092	PTGR2	14	protein_coding
ENSG00000124334	0.402448	7.823	0.00720361	0.274092	IL9R	X	protein_coding
ENSG00000168724	-0.0962275	7.8036	0.00727103	0.27579	DNAJC21	5	protein_coding
ENSG00000112305	-0.121209	7.80282	0.00727373	0.27579	SMAP1	6	protein_coding
ENSG00000256043	-0.126736	7.7917	0.00731271	0.276333	CTSO	4	protein_coding
ENSG00000164830	-0.0994582	7.79145	0.00731358	0.276333	OXR1	8	protein_coding
ENSG00000147669	-0.120901	7.77717	0.00736393	0.277499	POLR2K	8	protein_coding
ENSG00000037757	0.11316	7.77535	0.00737037	0.277499	MRI1	19	protein_coding
ENSG00000083544	-0.105723	7.77183	0.00738288	0.277499	TDRD3	13	protein_coding
ENSG00000275714	0.215541	7.76626	0.00740267	0.277761	H3C1	6	protein_coding
ENSG00000089597	0.0613054	7.75765	0.00743338	0.278069	GANAB	11	protein_coding
ENSG00000276045	0.165869	7.75675	0.00743658	0.278069	ORAI1	12	protein_coding
ENSG00000123178	-0.11413	7.74073	0.00749413	0.278546	SPRYD7	13	protein_coding
ENSG00000166289	0.250521	7.73439	0.00751701	0.278546	PLEKHF1	19	protein_coding
ENSG00000174851	0.118373	7.73389	0.00751882	0.278546	YIF1A	11	protein_coding
ENSG00000144566	-0.0740654	7.7335	0.00752024	0.278546	RAB5A	3	protein_coding
ENSG00000160957	0.24565	7.72509	0.00755073	0.278546	RECQL4	8	protein_coding
ENSG00000172354	0.148257	7.72301	0.00755832	0.278546	GNB2	7	protein_coding
ENSG00000165175	0.167248	7.71347	0.00759309	0.278546	MID1IP1	X	protein_coding
ENSG00000177576	-0.180495	7.70541	0.00762261	0.278546	C18orf32	18	protein_coding
ENSG00000184260	0.154431	7.70413	0.00762733	0.278546	H2AC20	1	protein_coding
ENSG00000270210	-0.312138	7.69875	0.00764713	0.278546		2	lncRNA
ENSG00000178814	0.153481	7.69855	0.00764783	0.278546	OPLAH	8	protein_coding
ENSG00000116670	0.157275	7.69717	0.00765292	0.278546	MAD2L2	1	protein_coding
ENSG00000138780	0.163587	7.69454	0.00766265	0.278546	GSTCD	4	protein_coding
ENSG00000151012	-0.183383	7.69337	0.00766696	0.278546	SLC7A11	4	protein_coding
ENSG00000116857	0.104771	7.69279	0.0076691	0.278546	TMEM9	1	protein_coding
ENSG00000161513	0.134765	7.68991	0.00767973	0.278546	FDXR	17	protein_coding
ENSG00000092421	-0.130511	7.68949	0.00768129	0.278546	SEMA6A	5	protein_coding
ENSG00000203811	0.256066	7.70129	0.00768957	0.278546	H3C14	1	protein_coding
ENSG00000115234	0.0869015	7.68321	0.00770457	0.278546	SNX17	2	protein_coding
ENSG00000113558	-0.110524	7.67889	0.00772065	0.278546	SKP1	5	protein_coding
ENSG00000174177	0.160954	7.66726	0.00776402	0.278546	CTU2	16	protein_coding
ENSG00000111445	0.125497	7.66504	0.00777233	0.278546	RFC5	12	protein_coding
ENSG00000148832	0.135883	7.66347	0.00777825	0.278546	PAOX	10	protein_coding
ENSG00000116044	-0.0936594	7.66314	0.00777947	0.278546	NFE2L2	2	protein_coding
ENSG00000275052	-0.0728184	7.66212	0.0077833	0.278546	PPP4R3B	2	protein_coding
ENSG00000118482	-0.125556	7.6578	0.00779953	0.278546	PHF3	6	protein_coding
ENSG00000275464	0.201622	7.65174	0.00782237	0.278546		21	protein_coding
ENSG00000232499	-0.188996	7.64917	0.00783205	0.278546		1	processed_pseudogene
ENSG00000189190	-0.101891	7.6488	0.00783344	0.278546	ZNF600	19	protein_coding
ENSG00000177683	-0.0902769	7.64814	0.00783597	0.278546	THAP5	7	protein_coding
ENSG00000136940	0.34554	7.64091	0.00786333	0.278546	PDCL	9	protein_coding
ENSG00000269896	0.282857	7.63818	0.00787369	0.278546		1	transcribed_processed_pseudogene
ENSG00000216895	-0.159261	7.63183	0.00789785	0.278546		7	lncRNA
ENSG00000021574	-0.0773844	7.63179	0.00789802	0.278546	SPAST	2	protein_coding
ENSG00000101972	-0.0855748	7.63136	0.00789965	0.278546	STAG2	X	protein_coding
ENSG00000275125	0.125431	7.62348	0.00792973	0.279091	PRXL2B	CHR_HSCHR1_1_CTG3	protein_coding
ENSG00000183742	-0.170475	7.62057	0.00794089	0.279091	MACC1	7	protein_coding
ENSG00000013306	0.0896338	7.61116	0.00797704	0.279831	SLC25A39	17	protein_coding
ENSG00000066735	0.230108	7.60837	0.00798779	0.279831	KIF26A	14	protein_coding
ENSG00000114631	0.140766	7.60082	0.00801698	0.2804	PODXL2	3	protein_coding
ENSG00000101199	0.118911	7.59742	0.00803017	0.280408	ARFGAP1	20	protein_coding
ENSG00000075292	-0.0810918	7.58866	0.00806421	0.280842	ZNF638	2	protein_coding
ENSG00000233927	0.113827	7.58755	0.00806854	0.280842	RPS28	19	protein_coding
ENSG00000177283	0.189018	7.58422	0.00808153	0.280843	FZD8	10	protein_coding
ENSG00000162551	0.38011	7.56391	0.00816126	0.281502	ALPL	1	protein_coding
ENSG00000168913	0.234969	7.56377	0.00816181	0.281502	ENHO	9	protein_coding
ENSG00000070423	0.180979	7.56227	0.00816772	0.281502	RNF126	19	protein_coding
ENSG00000069122	0.205843	7.56028	0.00817559	0.281502	ADGRF5	6	protein_coding
ENSG00000285851	-0.130697	7.55981	0.00817746	0.281502		1	lncRNA
ENSG00000100116	0.140688	7.55395	0.00820064	0.281502	GCAT	22	protein_coding
ENSG00000128973	0.0912366	7.55037	0.00821487	0.281502	CLN6	15	protein_coding
ENSG00000089693	0.0879668	7.53806	0.00826395	0.281502	MLF2	12	protein_coding
ENSG00000065618	-0.245695	7.52679	0.00830913	0.281502	COL17A1	10	protein_coding
ENSG00000180884	0.117974	7.51685	0.0083492	0.281502	ZNF792	19	protein_coding
ENSG00000126457	0.0982835	7.51638	0.00835108	0.281502	PRMT1	19	protein_coding
ENSG00000183386	0.332363	7.51035	0.00837551	0.281502	FHL3	1	protein_coding
ENSG00000172889	0.337125	7.50957	0.00837868	0.281502	EGFL7	9	protein_coding
ENSG00000143776	-0.127087	7.50586	0.00839374	0.281502	CDC42BPA	1	protein_coding
ENSG00000185201	0.225411	7.49834	0.00842436	0.281502	IFITM2	11	protein_coding
ENSG00000196411	0.133874	7.49713	0.00842932	0.281502	EPHB4	7	protein_coding
ENSG00000136114	0.16203	7.49596	0.00843409	0.281502	THSD1	13	protein_coding
ENSG00000181588	0.206131	7.49445	0.00844026	0.281502	MEX3D	19	protein_coding
ENSG00000283286	-0.393314	7.48564	0.00847636	0.281502		5	lncRNA
ENSG00000284874	0.442331	7.48236	0.00848985	0.281502		22	protein_coding
ENSG00000162441	-0.101555	7.48112	0.00849493	0.281502	LZIC	1	protein_coding
ENSG00000269858	0.123784	7.47359	0.00852599	0.281502	EGLN2	19	protein_coding
ENSG00000117523	-0.116064	7.47131	0.00853542	0.281502	PRRC2C	1	protein_coding
ENSG00000104756	-0.101071	7.46543	0.00855977	0.281502	KCTD9	8	protein_coding
ENSG00000081087	-0.155828	7.46333	0.00856851	0.281502	OSTM1	6	protein_coding
ENSG00000114270	0.285414	7.46309	0.0085751	0.281502	COL7A1	3	protein_coding
ENSG00000171813	0.17931	7.46042	0.0085806	0.281502	PWWP2B	10	protein_coding
ENSG00000264895	-0.175847	7.45951	0.00858438	0.281502		17	lncRNA
ENSG00000113597	-0.104877	7.45105	0.00861967	0.281502	TRAPPC13	5	protein_coding
ENSG00000165476	-0.102839	7.44848	0.00863042	0.281502	REEP3	10	protein_coding
ENSG00000176022	0.137253	7.4459	0.00864124	0.281502	B3GALT6	1	protein_coding
ENSG00000259390	-0.625157	7.46821	0.00864484	0.281502		15	lncRNA
ENSG00000154240	-0.169619	7.44448	0.00864721	0.281502	CEP112	17	protein_coding
ENSG00000272489	-0.143603	7.44417	0.0086485	0.281502		10	lncRNA
ENSG00000198865	-0.349972	7.44261	0.00865506	0.281502	CCDC152	5	protein_coding
ENSG00000173020	0.140514	7.44216	0.00865696	0.281502	GRK2	11	protein_coding
ENSG00000117475	-0.090837	7.44095	0.00866201	0.281502	BLZF1	1	protein_coding
ENSG00000278311	-0.110208	7.43526	0.00868598	0.281502	GGNBP2	17	protein_coding
ENSG00000168101	0.122812	7.42462	0.00873094	0.281502	NUDT16L1	16	protein_coding
ENSG00000141380	-0.0586308	7.42443	0.00873173	0.281502	SS18	18	protein_coding
ENSG00000138031	0.180787	7.42293	0.00873808	0.281502	ADCY3	2	protein_coding
ENSG00000115268	0.104802	7.42278	0.00873874	0.281502	RPS15	19	protein_coding
ENSG00000006715	-0.0756997	7.42177	0.00874302	0.281502	VPS41	7	protein_coding
ENSG00000145723	-0.128934	7.42033	0.00874915	0.281502	GIN1	5	protein_coding
ENSG00000232022	0.487334	7.42003	0.00875039	0.281502	FAAHP1	1	transcribed_unprocessed_pseudogene
ENSG00000197582	0.307024	7.41328	0.00877915	0.281502	GPX1P1	X	processed_pseudogene
ENSG00000131446	0.0903694	7.4132	0.00877947	0.281502	MGAT1	5	protein_coding
ENSG00000196597	-0.214188	7.41297	0.00878047	0.281502	ZNF782	9	protein_coding
ENSG00000130748	0.254784	7.41039	0.00879145	0.281502	TMEM160	19	protein_coding
ENSG00000135723	0.164061	7.40518	0.00881371	0.281502	FHOD1	16	protein_coding
ENSG00000137601	-0.093349	7.39814	0.00884391	0.281502	NEK1	4	protein_coding
ENSG00000202058	0.280276	7.41671	0.00884623	0.281502	RN7SKP80	22	misc_RNA
ENSG00000268472	-0.237223	7.39652	0.00885089	0.281502		11	lncRNA
ENSG00000029363	-0.12282	7.3948	0.00885827	0.281502	BCLAF1	6	protein_coding
ENSG00000100614	-0.0924441	7.39079	0.00887556	0.281502	PPM1A	14	protein_coding
ENSG00000080189	0.0857936	7.38829	0.00888633	0.281502	SLC35C2	20	protein_coding
ENSG00000105732	0.116009	7.38824	0.00888655	0.281502	ZNF574	19	protein_coding
ENSG00000282254	0.210978	7.388	0.00888758	0.281502		CHR_HSCHR7_2_CTG4_4	transcribed_unprocessed_pseudogene
ENSG00000265559	0.560864	7.39708	0.00889666	0.281502	RN7SL652P	11	misc_RNA
ENSG00000118007	-0.0767284	7.381	0.00891787	0.281502	STAG1	3	protein_coding
ENSG00000105676	0.111436	7.38023	0.00892119	0.281502	ARMC6	19	protein_coding
ENSG00000186132	-0.130083	7.37931	0.00892517	0.281502	C2orf76	2	protein_coding
ENSG00000106348	0.167175	7.3781	0.00893046	0.281502	IMPDH1	7	protein_coding
ENSG00000150776	-0.107035	7.37641	0.00893777	0.281502	NKAPD1	11	protein_coding
ENSG00000188649	-0.255078	7.37335	0.00895109	0.281502	CC2D2B	10	protein_coding
ENSG00000145782	-0.0756392	7.37161	0.00895864	0.281502	ATG12	5	protein_coding
ENSG00000164576	-0.135354	7.36723	0.00897773	0.281693	SAP30L	5	protein_coding
ENSG00000135315	-0.119536	7.36112	0.00900447	0.281894	CEP162	6	protein_coding
ENSG00000124831	-0.0956309	7.35981	0.00901018	0.281894	LRRFIP1	2	protein_coding
ENSG00000127463	0.0840422	7.35309	0.00903969	0.282409	EMC1	1	protein_coding
ENSG00000078140	-0.1074	7.33539	0.00911786	0.284278	UBE2K	4	protein_coding
ENSG00000174405	-0.134642	7.3336	0.00912579	0.284278	LIG4	13	protein_coding
ENSG00000196711	0.384332	7.31806	0.0091951	0.286026	ALKAL1	8	protein_coding
ENSG00000259952	0.342821	7.30356	0.00926026	0.287291		16	lncRNA
ENSG00000151229	-0.10729	7.3031	0.00926231	0.287291	SLC2A13	12	protein_coding
ENSG00000251456	-0.231534	7.29495	0.00929916	0.288021		5	lncRNA
ENSG00000100258	0.132393	7.28904	0.00932597	0.288101	LMF2	22	protein_coding
ENSG00000239763	-0.201556	7.28852	0.00932835	0.288101		16	processed_pseudogene
ENSG00000144674	-0.153578	7.2834	0.00935162	0.288408	GOLGA4	3	protein_coding
ENSG00000157978	0.182356	7.27375	0.00939573	0.288724	LDLRAP1	1	protein_coding
ENSG00000110900	0.204112	7.27143	0.00940634	0.288724	TSPAN11	12	protein_coding
ENSG00000173272	0.136372	7.26839	0.00942031	0.288724	MZT2A	2	protein_coding
ENSG00000179627	0.106864	7.26552	0.00943351	0.288724	ZBTB42	14	protein_coding
ENSG00000196933	0.317869	7.26476	0.00943698	0.288724	RPS26P11	X	processed_pseudogene
ENSG00000104524	0.32411	7.26046	0.00945679	0.288724	PYCR3	8	protein_coding
ENSG00000197969	-0.0938986	7.24482	0.00952922	0.288724	VPS13A	9	protein_coding
ENSG00000049245	-0.0814934	7.24435	0.0095314	0.288724	VAMP3	1	protein_coding
ENSG00000205978	0.11441	7.24317	0.00953689	0.288724	NYNRIN	14	protein_coding
ENSG00000271789	-0.157471	7.23985	0.00955236	0.288724		6	lncRNA
ENSG00000141933	0.160854	7.23772	0.00956229	0.288724	TPGS1	19	protein_coding
ENSG00000135999	-0.101132	7.23648	0.00956807	0.288724	EPC2	2	protein_coding
ENSG00000084636	0.217939	7.23591	0.00958496	0.288724	COL16A1	1	protein_coding
ENSG00000176148	-0.119248	7.2295	0.00960071	0.288724	TCP11L1	11	protein_coding
ENSG00000162769	-0.143279	7.22278	0.00963225	0.288724	FLVCR1	1	protein_coding
ENSG00000167157	0.376944	7.22186	0.0096366	0.288724	PRRX2	9	protein_coding
ENSG00000197062	-0.123145	7.22098	0.00964073	0.288724	ZSCAN26	6	protein_coding
ENSG00000205643	0.149934	7.22	0.00964533	0.288724	CDPF1	22	protein_coding
ENSG00000236144	0.176676	7.21781	0.00965566	0.288724	TMEM147-AS1	19	lncRNA
ENSG00000102048	0.281074	7.21684	0.00966024	0.288724	ASB9	X	protein_coding
ENSG00000143811	0.0924853	7.21634	0.00966261	0.288724	PYCR2	1	protein_coding
ENSG00000275764	-0.119038	7.2161	0.00966374	0.288724		12	lncRNA
ENSG00000163904	-0.0916167	7.21507	0.00966858	0.288724	SENP2	3	protein_coding
ENSG00000131899	0.134085	7.20866	0.00969891	0.28919	LLGL1	17	protein_coding
ENSG00000175701	0.140697	7.20613	0.00971091	0.28919	MTLN	2	protein_coding
ENSG00000166260	0.107416	7.20254	0.00972793	0.289299	COX11	17	protein_coding
ENSG00000147654	-0.0985902	7.19397	0.00976876	0.28973	EBAG9	8	protein_coding
ENSG00000047621	-0.07532	7.19109	0.00978251	0.28973	C12orf4	12	protein_coding
ENSG00000066557	-0.104639	7.19108	0.00978256	0.28973	LRRC40	1	protein_coding
ENSG00000120262	-0.355351	7.1758	0.00985587	0.291412	CCDC170	6	protein_coding
ENSG00000120549	-0.130651	7.17364	0.00986628	0.291412	KIAA1217	10	protein_coding
ENSG00000171604	0.149621	7.17038	0.00988201	0.291479	CXXC5	5	protein_coding
ENSG00000259804	0.244734	7.16476	0.00990922	0.291884		16	lncRNA
ENSG00000152133	-0.104697	7.15854	0.00993941	0.292252	GPATCH11	2	protein_coding
ENSG00000159256	-0.0819374	7.15621	0.00995074	0.292252	MORC3	21	protein_coding
ENSG00000091164	-0.0832886	7.14972	0.00998235	0.292252	TXNL1	18	protein_coding
ENSG00000165724	0.151054	7.14909	0.00998545	0.292252	ZMYND19	9	protein_coding
ENSG00000125835	0.112083	7.14832	0.00998922	0.292252	SNRPB	20	protein_coding
ENSG00000114416	-0.0698554	7.14154	0.0100224	0.292636	FXR1	3	protein_coding
ENSG00000173621	0.182088	7.14012	0.0100294	0.292636	LRFN4	11	protein_coding
ENSG00000137831	-0.144998	7.13482	0.0100554	0.293001	UACA	15	protein_coding
ENSG00000179750	-0.244995	7.12947	0.0100818	0.293374	APOBEC3B	22	protein_coding
ENSG00000272414	-0.19496	7.12496	0.0101134	0.2939	FAM47E-STBD1	4	protein_coding
ENSG00000115687	0.161323	7.12027	0.0101273	0.293908	PASK	2	protein_coding
ENSG00000115963	-0.13479	7.1139	0.0101589	0.293952	RND3	2	protein_coding
ENSG00000170419	0.171141	7.11318	0.0101625	0.293952	VSTM2A	7	protein_coding
ENSG00000177374	0.236537	7.10559	0.0102004	0.293952	HIC1	17	protein_coding
ENSG00000139645	0.170641	7.10213	0.0102176	0.293952	ANKRD52	12	protein_coding
ENSG00000213599	0.21357	7.10048	0.0102259	0.293952	SLX1A-SULT1A3	16	lncRNA
ENSG00000165322	-0.104584	7.0992	0.0102323	0.293952	ARHGAP12	10	protein_coding
ENSG00000154096	0.292296	7.10171	0.0102353	0.293952	THY1	11	protein_coding
ENSG00000133265	0.121342	7.09819	0.0102374	0.293952	HSPBP1	19	protein_coding
ENSG00000141441	-0.121955	7.09037	0.0102767	0.294689	GAREM1	18	protein_coding
ENSG00000135446	0.0966043	7.08303	0.0103137	0.29536	CDK4	12	protein_coding
ENSG00000277781	0.692846	7.09119	0.0103677	0.296092	MROH6	CHR_HSCHR8_3_CTG7	protein_coding
ENSG00000125898	0.177527	7.07101	0.0103747	0.296092	FAM110A	20	protein_coding
ENSG00000198815	-0.0724951	7.0699	0.0103803	0.296092	FOXJ3	1	protein_coding
ENSG00000145708	-0.28366	7.06341	0.0104134	0.296447	CRHBP	5	protein_coding
ENSG00000217128	-0.0644012	7.0621	0.0104201	0.296447	FNIP1	5	protein_coding
ENSG00000076248	0.105818	7.05768	0.0104427	0.296522	UNG	12	protein_coding
ENSG00000120318	0.161788	7.05623	0.0104502	0.296522	ARAP3	5	protein_coding
ENSG00000281468	-0.187981	7.05217	0.010471	0.296703		19	lncRNA
ENSG00000165804	0.143152	7.04964	0.010484	0.296703	ZNF219	14	protein_coding
ENSG00000178685	0.175477	7.03311	0.0105694	0.298119	PARP10	8	protein_coding
ENSG00000153885	0.17261	7.03214	0.0105744	0.298119	KCTD15	19	protein_coding
ENSG00000144908	0.282075	7.03836	0.0105753	0.298119	ALDH1L1	3	protein_coding
ENSG00000173848	-0.115285	7.01643	0.0106563	0.299736	NET1	10	protein_coding
ENSG00000134153	-0.0879463	7.01566	0.0106603	0.299736	EMC7	15	protein_coding
ENSG00000124177	-0.111606	7.01109	0.0106843	0.299899	CHD6	20	protein_coding
ENSG00000155367	0.256866	7.00765	0.0107024	0.299899	PPM1J	1	protein_coding
ENSG00000170458	0.206688	7.01132	0.0107154	0.299899	CD14	5	protein_coding
ENSG00000204860	0.185948	7.004	0.0107216	0.299899	FAM201A	9	lncRNA
ENSG00000132881	0.169957	6.99724	0.0107572	0.300508	CPLANE2	1	protein_coding
ENSG00000113555	0.241645	6.9899	0.0107961	0.301205	PCDH12	5	protein_coding
ENSG00000148219	0.122448	6.98531	0.0108205	0.301498	ASTN2	9	protein_coding
ENSG00000106009	0.112429	6.97814	0.0108587	0.301835	BRAT1	7	protein_coding
ENSG00000196363	0.0934218	6.97781	0.0108605	0.301835	WDR5	9	protein_coding
ENSG00000140259	-0.135895	6.97417	0.0108799	0.301987	MFAP1	15	protein_coding
ENSG00000268670	0.186865	6.96909	0.0109071	0.302355		19	lncRNA
ENSG00000101000	0.146388	6.96205	0.010945	0.303016	PROCR	20	protein_coding
ENSG00000065243	-0.090055	6.95882	0.0109624	0.30311	PKN2	1	protein_coding
ENSG00000119669	0.163341	6.95427	0.0109869	0.303402	IRF2BPL	14	protein_coding
ENSG00000125901	0.124305	6.94459	0.0110394	0.304463	MRPS26	20	protein_coding
ENSG00000271327	-0.162582	6.93688	0.0110814	0.304889		12	lncRNA
ENSG00000150687	-0.176766	6.93937	0.011083	0.304889	PRSS23	11	protein_coding
ENSG00000103260	0.260187	6.93081	0.0111145	0.305096	METRN	16	protein_coding
ENSG00000184254	0.178032	6.93004	0.0111187	0.305096	ALDH1A3	15	protein_coding
ENSG00000132661	0.127198	6.91798	0.011185	0.306465	NXT1	20	protein_coding
ENSG00000152082	0.151294	6.91581	0.0111969	0.306465	MZT2B	2	protein_coding
ENSG00000114062	-0.0991829	6.91271	0.011214	0.306545	UBE3A	15	protein_coding
ENSG00000149541	0.113735	6.90901	0.0112345	0.306615	B3GAT3	11	protein_coding
ENSG00000123342	0.303015	6.90713	0.0112449	0.306615	MMP19	12	protein_coding
ENSG00000198515	-0.275773	6.90269	0.0112695	0.306822	CNGA1	4	protein_coding
ENSG00000015171	-0.107756	6.89493	0.0113127	0.306822	ZMYND11	10	protein_coding
ENSG00000179965	0.171353	6.89369	0.0113196	0.306822	ZNF771	16	protein_coding
ENSG00000211450	0.106295	6.89144	0.0113322	0.306822	SELENOH	11	protein_coding
ENSG00000123095	-0.271606	6.90024	0.0113461	0.306822	BHLHE41	12	protein_coding
ENSG00000148943	-0.0908799	6.8885	0.0113486	0.306822	LIN7C	11	protein_coding
ENSG00000103266	0.0905408	6.88599	0.0113627	0.306822	STUB1	16	protein_coding
ENSG00000100726	0.156515	6.88397	0.011374	0.306822	TELO2	16	protein_coding
ENSG00000152404	-0.132715	6.88289	0.0113801	0.306822	CWF19L2	11	protein_coding
ENSG00000271980	-0.244061	6.87732	0.0114113	0.307282		5	lncRNA
ENSG00000132964	-0.0890734	6.87422	0.0114288	0.30737	CDK8	13	protein_coding
ENSG00000105221	0.0801097	6.8681	0.0114634	0.307576	AKT2	19	protein_coding
ENSG00000158290	-0.18998	6.86641	0.0114729	0.307576	CUL4B	X	protein_coding
ENSG00000161996	0.211535	6.86235	0.0114959	0.307576	WDR90	16	protein_coding
ENSG00000232434	0.176799	6.86203	0.0114977	0.307576	AJM1	9	protein_coding
ENSG00000205138	0.111265	6.86032	0.0115075	0.307576	SDHAF1	19	protein_coding
ENSG00000226056	-0.258116	6.8463	0.0115873	0.308253	MTND4P32	X	processed_pseudogene
ENSG00000132622	0.297176	6.84405	0.0116002	0.308253	HSPA12B	20	protein_coding
ENSG00000260742	-0.180427	6.83652	0.0116434	0.308253		2	lncRNA
ENSG00000118412	-0.103178	6.83593	0.0116468	0.308253	CASP8AP2	6	protein_coding
ENSG00000143740	0.0709746	6.83534	0.0116502	0.308253	SNAP47	1	protein_coding
ENSG00000197858	0.132444	6.83201	0.0116693	0.308253	GPAA1	8	protein_coding
ENSG00000172780	0.314817	6.84329	0.0116701	0.308253	RAB43	3	protein_coding
ENSG00000153914	-0.0847897	6.83186	0.0116702	0.308253	SREK1	5	protein_coding
ENSG00000109381	-0.0726568	6.83182	0.0116705	0.308253	ELF2	4	protein_coding
ENSG00000180628	-0.0705079	6.82752	0.0116953	0.308253	PCGF5	10	protein_coding
ENSG00000245532	-0.173053	6.82316	0.0117205	0.308253	NEAT1	11	lncRNA
ENSG00000162729	0.102258	6.82306	0.0117211	0.308253	IGSF8	1	protein_coding
ENSG00000028203	-0.0768194	6.81783	0.0117514	0.308253	VEZT	12	protein_coding
ENSG00000188986	0.0906754	6.81538	0.0117656	0.308253	NELFB	9	protein_coding
ENSG00000068137	0.25194	6.81232	0.0117834	0.308253	PLEKHH3	17	protein_coding
ENSG00000177989	0.251384	6.80935	0.0118007	0.308253	ODF3B	22	protein_coding
ENSG00000103245	0.0907213	6.80225	0.0118422	0.308253	CIAO3	16	protein_coding
ENSG00000064989	0.201831	6.80134	0.0118475	0.308253	CALCRL	2	protein_coding
ENSG00000157181	-0.126118	6.80063	0.0118517	0.308253	ODR4	1	protein_coding
ENSG00000186193	0.168114	6.79841	0.0118647	0.308253	SAPCD2	9	protein_coding
ENSG00000064225	-0.163714	6.79534	0.0118827	0.308253	ST3GAL6	3	protein_coding
ENSG00000274803	-0.16504	6.79321	0.0119029	0.308253	BDP1	CHR_HSCHR5_1_CTG1_1	protein_coding
ENSG00000117614	-0.117655	6.79145	0.0119056	0.308253	SYF2	1	protein_coding
ENSG00000133315	0.17238	6.78853	0.0119228	0.308253	MACROD1	11	protein_coding
ENSG00000167118	0.12065	6.78268	0.0119573	0.308253	URM1	9	protein_coding
ENSG00000075151	-0.0738968	6.7793	0.0119773	0.308253	EIF4G3	1	protein_coding
ENSG00000125676	-0.117871	6.77862	0.0119814	0.308253	THOC2	X	protein_coding
ENSG00000138829	0.172969	6.77395	0.0120091	0.308253	FBN2	5	protein_coding
ENSG00000162367	0.410599	6.77156	0.0120252	0.308253	TAL1	1	protein_coding
ENSG00000100359	0.114079	6.76854	0.0120412	0.308253	SGSM3	22	protein_coding
ENSG00000101463	0.279141	6.76357	0.0120709	0.308253	SYNDIG1	20	protein_coding
ENSG00000170509	-0.21768	6.76104	0.012086	0.308253	HSD17B13	4	protein_coding
ENSG00000073417	-0.0788254	6.75621	0.0121149	0.308253	PDE8A	15	protein_coding
ENSG00000203814	0.178715	6.75467	0.0121329	0.308253	H2BC18	1	protein_coding
ENSG00000108784	0.104675	6.74942	0.0121557	0.308253	NAGLU	17	protein_coding
ENSG00000104218	-0.0994942	6.7437	0.0121902	0.308253	CSPP1	8	protein_coding
ENSG00000122012	-0.320835	6.74052	0.0122094	0.308253	SV2C	5	protein_coding
ENSG00000137876	-0.0968536	6.73985	0.0122135	0.308253	RSL24D1	15	protein_coding
ENSG00000168350	0.231753	6.74256	0.0122225	0.308253	DEGS2	14	protein_coding
ENSG00000170604	0.137559	6.73572	0.0122384	0.308253	IRF2BP1	19	protein_coding
ENSG00000080815	-0.0883463	6.73494	0.0122432	0.308253	PSEN1	14	protein_coding
ENSG00000170638	0.15041	6.73086	0.012268	0.308253	TRABD	22	protein_coding
ENSG00000081665	-0.066682	6.72978	0.0122745	0.308253	ZNF506	19	protein_coding
ENSG00000026036	0.215093	6.72918	0.0122781	0.308253	RTEL1-TNFRSF6B	20	protein_coding
ENSG00000182752	0.216025	6.71971	0.0123359	0.308253	PAPPA	9	protein_coding
ENSG00000016391	0.148167	6.71484	0.0123657	0.308253	CHDH	3	protein_coding
ENSG00000276192	0.464292	6.71453	0.0123676	0.308253	IGHE	CHR_HSCHR14_3_CTG1	IG_C_gene
ENSG00000105135	0.104681	6.71397	0.0123711	0.308253	ILVBL	19	protein_coding
ENSG00000136271	0.101123	6.71073	0.0123909	0.308253	DDX56	7	protein_coding
ENSG00000087152	0.120249	6.71033	0.0123934	0.308253	ATXN7L3	17	protein_coding
ENSG00000122566	-0.123876	6.70941	0.0123991	0.308253	HNRNPA2B1	7	protein_coding
ENSG00000282246	-0.378568	6.70673	0.0124155	0.308253		10	protein_coding
ENSG00000256683	-0.115018	6.70528	0.0124244	0.308253	ZNF350	19	protein_coding
ENSG00000151233	-0.0956738	6.69265	0.0125025	0.308253	GXYLT1	12	protein_coding
ENSG00000197457	0.215373	6.69061	0.0125151	0.308253	STMN3	20	protein_coding
ENSG00000169435	-0.148041	6.6895	0.012522	0.308253	RASSF6	4	protein_coding
ENSG00000102837	0.487903	6.71047	0.0125552	0.308253	OLFM4	13	protein_coding
ENSG00000050820	0.147818	6.67783	0.0125947	0.308253	BCAR1	16	protein_coding
ENSG00000079313	0.159648	6.66961	0.0126462	0.308253	REXO1	19	protein_coding
ENSG00000166484	0.155355	6.66888	0.0126508	0.308253	MAPK7	17	protein_coding
ENSG00000055732	-0.174835	6.6679	0.0126569	0.308253	MCOLN3	1	protein_coding
ENSG00000152785	-0.283477	6.68366	0.0126604	0.308253	BMP3	4	protein_coding
ENSG00000184470	0.116885	6.66698	0.0126627	0.308253	TXNRD2	22	protein_coding
ENSG00000149564	0.155053	6.66552	0.0126719	0.308253	ESAM	11	protein_coding
ENSG00000236567	0.230518	6.66182	0.0126952	0.308253	TCF3P1	9	processed_pseudogene
ENSG00000144802	0.10665	6.6595	0.0127098	0.308253	NFKBIZ	3	protein_coding
ENSG00000198399	-0.103185	6.65556	0.0127347	0.308253	ITSN2	2	protein_coding
ENSG00000174109	0.111211	6.65442	0.0127419	0.308253	C16orf91	16	protein_coding
ENSG00000021776	-0.0830854	6.65372	0.0127463	0.308253	AQR	15	protein_coding
ENSG00000131188	0.39365	6.6529	0.0127515	0.308253	PRR7	5	protein_coding
ENSG00000123636	-0.10377	6.65054	0.0127664	0.308253	BAZ2B	2	protein_coding
ENSG00000083520	-0.0898287	6.64722	0.0127875	0.308253	DIS3	13	protein_coding
ENSG00000145246	0.239526	6.64029	0.0128316	0.308253	ATP10D	4	protein_coding
ENSG00000156521	0.0814288	6.63832	0.0128442	0.308253	TYSND1	10	protein_coding
ENSG00000023516	-0.0865289	6.63791	0.0128468	0.308253	AKAP11	13	protein_coding
ENSG00000040199	-0.142981	6.63519	0.0128642	0.308253	PHLPP2	16	protein_coding
ENSG00000015532	0.190206	6.63201	0.0128845	0.308253	XYLT2	17	protein_coding
ENSG00000179950	0.165455	6.6306	0.0128935	0.308253	PUF60	8	protein_coding
ENSG00000163848	-0.0755482	6.6295	0.0129006	0.308253	ZNF148	3	protein_coding
ENSG00000233164	-2.6173	7.1035	0.012918	0.308253	C6orf136	CHR_HSCHR6_MHC_MANN_CTG1	protein_coding
ENSG00000071242	0.205772	6.62314	0.0129414	0.308253	RPS6KA2	6	protein_coding
ENSG00000138398	-0.149029	6.62169	0.0129508	0.308253	PPIG	2	protein_coding
ENSG00000168763	0.0981075	6.61295	0.0130071	0.308253	CNNM3	2	protein_coding
ENSG00000159423	0.15445	6.6116	0.0130159	0.308253	ALDH4A1	1	protein_coding
ENSG00000274523	0.0836552	6.60987	0.0130271	0.308253	RCC1L	7	protein_coding
ENSG00000087502	-0.0974249	6.60945	0.0130298	0.308253	ERGIC2	12	protein_coding
ENSG00000246089	0.14312	6.60932	0.0130306	0.308253		8	lncRNA
ENSG00000167792	0.0967994	6.60909	0.0130321	0.308253	NDUFV1	11	protein_coding
ENSG00000137500	-0.0849768	6.60809	0.0130386	0.308253	CCDC90B	11	protein_coding
ENSG00000096872	-0.129617	6.60724	0.0130441	0.308253	IFT74	9	protein_coding
ENSG00000140854	0.113301	6.60614	0.0130512	0.308253	KATNB1	16	protein_coding
ENSG00000216866	0.286753	6.60548	0.0130555	0.308253	RPS2P55	X	processed_pseudogene
ENSG00000249684	0.354275	6.60288	0.0130724	0.308253		5	lncRNA
ENSG00000108055	-0.162034	6.60243	0.0130801	0.308253	SMC3	10	protein_coding
ENSG00000087338	-0.0841258	6.60139	0.0130821	0.308253	GMCL1	2	protein_coding
ENSG00000278828	0.205544	6.60613	0.0130848	0.308253	H3C10	6	protein_coding
ENSG00000019991	0.225115	6.60008	0.0130906	0.308253	HGF	7	protein_coding
ENSG00000122484	-0.081991	6.5995	0.0130944	0.308253	RPAP2	1	protein_coding
ENSG00000175040	0.236636	6.59808	0.0131036	0.308253	CHST2	3	protein_coding
ENSG00000182087	0.156429	6.59493	0.0131242	0.308253	TMEM259	19	protein_coding
ENSG00000263163	0.158552	6.59273	0.0131386	0.308253	SLC27A3	CHR_HSCHR1_1_CTG31	protein_coding
ENSG00000107164	-0.0833679	6.59198	0.0131435	0.308253	FUBP3	9	protein_coding
ENSG00000184497	0.581299	6.59001	0.0131564	0.308253	TMEM255B	13	protein_coding
ENSG00000147123	0.108451	6.58728	0.0131742	0.308253	NDUFB11	X	protein_coding
ENSG00000107872	0.145592	6.58397	0.013196	0.308253	FBXL15	10	protein_coding
ENSG00000130307	0.70618	6.5883	0.0131986	0.308253	USHBP1	19	protein_coding
ENSG00000140948	0.334786	6.58353	0.0131988	0.308253	ZCCHC14	16	protein_coding
ENSG00000134955	0.486562	6.60907	0.0131991	0.308253	SLC37A2	11	protein_coding
ENSG00000007376	0.116194	6.57808	0.0132347	0.308253	RPUSD1	16	protein_coding
ENSG00000083896	-0.0857993	6.57413	0.0132607	0.308253	YTHDC1	4	protein_coding
ENSG00000163013	0.198625	6.57367	0.0132637	0.308253	FBXO41	2	protein_coding
ENSG00000105518	0.105868	6.57291	0.0132687	0.308253	TMEM205	19	protein_coding
ENSG00000100162	0.193547	6.57029	0.0132861	0.308253	CENPM	22	protein_coding
ENSG00000100485	-0.0750765	6.57016	0.013287	0.308253	SOS2	14	protein_coding
ENSG00000100351	0.360861	6.5699	0.0132886	0.308253	GRAP2	22	protein_coding
ENSG00000185379	0.129483	6.56957	0.0132908	0.308253	RAD51D	17	protein_coding
ENSG00000161999	0.106154	6.56873	0.0132964	0.308253	JMJD8	16	protein_coding
ENSG00000147687	-0.104418	6.56345	0.0133314	0.308253	TATDN1	8	protein_coding
ENSG00000172269	0.0968709	6.56344	0.0133315	0.308253	DPAGT1	11	protein_coding
ENSG00000108061	-0.102126	6.56176	0.0133426	0.308253	SHOC2	10	protein_coding
ENSG00000184678	0.134898	6.55998	0.0133545	0.308253	H2BC21	1	protein_coding
ENSG00000245275	0.24194	6.55993	0.0133548	0.308253	SAP30L-AS1	5	lncRNA
ENSG00000135722	0.170619	6.55808	0.0133671	0.308253	FBXL8	16	protein_coding
ENSG00000164849	0.251252	6.55722	0.0133728	0.308253	GPR146	7	protein_coding
ENSG00000110344	-0.0669385	6.55278	0.0134024	0.308253	UBE4A	11	protein_coding
ENSG00000167645	0.129632	6.54942	0.0134249	0.308253	YIF1B	19	protein_coding
ENSG00000172890	0.0859365	6.5486	0.0134303	0.308253	NADSYN1	11	protein_coding
ENSG00000164099	-0.122732	6.54697	0.0134412	0.308253	PRSS12	4	protein_coding
ENSG00000213096	-0.0919006	6.5439	0.0134618	0.308253	ZNF254	19	protein_coding
ENSG00000145604	0.162146	6.54202	0.0134745	0.308253	SKP2	5	protein_coding
ENSG00000174738	-0.261575	6.55612	0.0134776	0.308253	NR1D2	3	protein_coding
ENSG00000104131	-0.121432	6.54136	0.0134789	0.308253	EIF3J	15	protein_coding
ENSG00000103187	0.202782	6.54497	0.0134831	0.308253	COTL1	16	protein_coding
ENSG00000179526	0.089149	6.54055	0.0134843	0.308253	SHARPIN	8	protein_coding
ENSG00000149930	0.0842028	6.53799	0.0135015	0.308253	TAOK2	16	protein_coding
ENSG00000253535	0.229077	6.53781	0.0135027	0.308253		8	lncRNA
ENSG00000127914	-0.165361	6.53732	0.0135061	0.308253	AKAP9	7	protein_coding
ENSG00000106333	0.175545	6.53661	0.0135108	0.308253	PCOLCE	7	protein_coding
ENSG00000126246	0.225352	6.53616	0.0135138	0.308253	IGFLR1	19	protein_coding
ENSG00000125351	-0.194261	6.53333	0.0135329	0.308253	UPF3B	X	protein_coding
ENSG00000111832	-0.137027	6.52833	0.0135667	0.308253	RWDD1	6	protein_coding
ENSG00000196866	0.200523	6.52743	0.0135728	0.308253	H2AC7	6	protein_coding
ENSG00000107242	-0.115565	6.51911	0.0136292	0.308253	PIP5K1B	9	protein_coding
ENSG00000079950	-0.0924755	6.51754	0.0136398	0.308253	STX7	6	protein_coding
ENSG00000104154	-0.102372	6.51636	0.0136479	0.308253	SLC30A4	15	protein_coding
ENSG00000132485	-0.106504	6.51429	0.013662	0.308253	ZRANB2	1	protein_coding
ENSG00000111731	-0.0776942	6.51363	0.0136665	0.308253	C2CD5	12	protein_coding
ENSG00000264522	-0.0938448	6.51134	0.0136821	0.308253	OTUD7B	1	protein_coding
ENSG00000149257	0.109977	6.50631	0.0137164	0.308253	SERPINH1	11	protein_coding
ENSG00000129292	-0.0817691	6.50518	0.0137242	0.308253	PHF20L1	8	protein_coding
ENSG00000135537	-0.22582	6.50515	0.0137244	0.308253	AFG1L	6	protein_coding
ENSG00000162062	0.218369	6.50462	0.013728	0.308253	TEDC2	16	protein_coding
ENSG00000271937	0.593974	6.50378	0.0137338	0.308253		3	lncRNA
ENSG00000126777	-0.143506	6.50212	0.0137451	0.308253	KTN1	14	protein_coding
ENSG00000141582	0.178222	6.50176	0.0137476	0.308253	CBX4	17	protein_coding
ENSG00000185222	-0.156288	6.50084	0.0137539	0.308253	TCEAL9	X	protein_coding
ENSG00000263786	-0.211678	6.49772	0.0137754	0.308281		17	lncRNA
ENSG00000174720	-0.159058	6.49253	0.013811	0.308281	LARP7	4	protein_coding
ENSG00000184451	0.445024	6.49228	0.0138128	0.308281	CCR10	17	protein_coding
ENSG00000092108	-0.0917504	6.48805	0.013842	0.308281	SCFD1	14	protein_coding
ENSG00000100242	0.130484	6.48636	0.0138536	0.308281	SUN2	22	protein_coding
ENSG00000135318	-0.165566	6.48819	0.0138545	0.308281	NT5E	6	protein_coding
ENSG00000079462	0.127748	6.48467	0.0138653	0.308281	PAFAH1B3	19	protein_coding
ENSG00000204843	-0.0571768	6.48413	0.0138691	0.308281	DCTN1	2	protein_coding
ENSG00000115306	-0.0850643	6.47149	0.0139568	0.309011	SPTBN1	2	protein_coding
ENSG00000169635	0.132366	6.47076	0.0139619	0.309011	HIC2	22	protein_coding
ENSG00000109065	0.124247	6.46911	0.0139735	0.309011	NAT9	17	protein_coding
ENSG00000227888	0.505957	6.47686	0.0139806	0.309011	FAM66A	8	lncRNA
ENSG00000105404	0.136523	6.46671	0.0139902	0.309011	RABAC1	19	protein_coding
ENSG00000153832	-0.144192	6.45994	0.0140376	0.309011	FBXO36	2	protein_coding
ENSG00000172239	-0.0944938	6.45959	0.01404	0.309011	PAIP1	5	protein_coding
ENSG00000258732	0.456746	6.47729	0.0140412	0.309011		15	unprocessed_pseudogene
ENSG00000249274	-0.241562	6.45906	0.0140438	0.309011	PDLIM1P4	3	processed_pseudogene
ENSG00000134825	0.150005	6.45843	0.0140482	0.309011	TMEM258	11	protein_coding
ENSG00000284638	0.350768	6.45298	0.0140865	0.309011		19	protein_coding
ENSG00000068305	-0.0737001	6.45112	0.0140996	0.309011	MEF2A	15	protein_coding
ENSG00000113273	0.0891027	6.44869	0.0141167	0.309011	ARSB	5	protein_coding
ENSG00000281915	1.51625	6.69013	0.014128	0.309011	MUC20-OT1	CHR_HSCHR3_7_CTG3	lncRNA
ENSG00000182872	0.0701956	6.44494	0.0141432	0.309011	RBM10	X	protein_coding
ENSG00000115904	-0.167405	6.44324	0.0141552	0.309011	SOS1	2	protein_coding
ENSG00000162063	0.176787	6.44196	0.0141643	0.309011	CCNF	16	protein_coding
ENSG00000165156	-0.0942548	6.43793	0.0141928	0.309011	ZHX1	8	protein_coding
ENSG00000122912	-0.0966916	6.43554	0.0142098	0.309011	SLC25A16	10	protein_coding
ENSG00000167207	0.26805	6.43523	0.014212	0.309011	NOD2	16	protein_coding
ENSG00000263606	-0.160012	6.43004	0.0142489	0.309011	CHORDC1P4	18	transcribed_processed_pseudogene
ENSG00000164329	-0.0870872	6.42935	0.0142539	0.309011	TENT2	5	protein_coding
ENSG00000133794	0.238667	6.42952	0.014259	0.309011	ARNTL	11	protein_coding
ENSG00000099800	0.109586	6.42757	0.0142665	0.309011	TIMM13	19	protein_coding
ENSG00000088826	0.220094	6.4272	0.0142692	0.309011	SMOX	20	protein_coding
ENSG00000184203	-0.0936614	6.42666	0.014273	0.309011	PPP1R2	3	protein_coding
ENSG00000244257	0.287551	6.42291	0.0143488	0.309769	PKD1P1	16	unprocessed_pseudogene
ENSG00000085274	-0.0809112	6.41258	0.0143739	0.309769	MYNN	3	protein_coding
ENSG00000223820	-0.36147	6.41253	0.0143742	0.309769	CFL1P1	10	transcribed_unprocessed_pseudogene
ENSG00000221829	0.158123	6.41182	0.0143793	0.309769	FANCG	9	protein_coding
ENSG00000134686	0.10832	6.40982	0.0143937	0.309769	PHC2	1	protein_coding
ENSG00000213639	-0.110497	6.40671	0.0144162	0.309769	PPP1CB	2	protein_coding
ENSG00000172336	0.10564	6.40269	0.0144452	0.309769	POP7	7	protein_coding
ENSG00000176783	-0.102901	6.40249	0.0144466	0.309769	RUFY1	5	protein_coding
ENSG00000120727	-0.0972038	6.39987	0.0144656	0.309769	PAIP2	5	protein_coding
ENSG00000224822	-0.15134	6.39984	0.0144658	0.309769	THRB-IT1	3	lncRNA
ENSG00000036054	-0.086042	6.39734	0.0144839	0.309769	TBC1D23	3	protein_coding
ENSG00000171680	0.155668	6.39723	0.0144847	0.309769	PLEKHG5	1	protein_coding
ENSG00000121749	-0.095769	6.39424	0.0145064	0.309769	TBC1D15	12	protein_coding
ENSG00000106299	-0.0970007	6.39397	0.0145084	0.309769	WASL	7	protein_coding
ENSG00000185187	0.108446	6.38806	0.0145514	0.309828	SIGIRR	11	protein_coding
ENSG00000137845	-0.0827028	6.38754	0.0145551	0.309828	ADAM10	15	protein_coding
ENSG00000189120	0.2002	6.38644	0.0145631	0.309828	SP6	17	protein_coding
ENSG00000170381	-0.335067	6.3868	0.0145758	0.309828	SEMA3E	7	protein_coding
ENSG00000117411	0.102174	6.3807	0.0146051	0.309828	B4GALT2	1	protein_coding
ENSG00000224564	0.269645	6.42654	0.0146103	0.309828	HCG4	CHR_HSCHR6_MHC_MCF_CTG1	unprocessed_pseudogene
ENSG00000112667	0.110488	6.37985	0.0146113	0.309828	DNPH1	6	protein_coding
ENSG00000249673	0.097003	6.37572	0.0146415	0.310166	NOP14-AS1	4	lncRNA
ENSG00000065548	-0.11564	6.36975	0.0146854	0.31042	ZC3H15	2	protein_coding
ENSG00000144036	-0.110285	6.36796	0.0146985	0.31042	EXOC6B	2	protein_coding
ENSG00000175073	-0.0712032	6.36747	0.0147021	0.31042	VCPIP1	8	protein_coding
ENSG00000007264	0.241677	6.36423	0.014726	0.31042	MATK	19	protein_coding
ENSG00000267397	-0.202258	6.36286	0.0147362	0.31042		18	lncRNA
ENSG00000163297	-0.095349	6.36179	0.014744	0.31042	ANTXR2	4	protein_coding
ENSG00000132688	0.182709	6.36046	0.0147539	0.31042	NES	1	protein_coding
ENSG00000278249	0.191729	6.35914	0.0147948	0.310977	SCARNA2	1	scaRNA
ENSG00000116815	-0.10433	6.35089	0.0148248	0.311306	CD58	1	protein_coding
ENSG00000138594	-0.0796941	6.34588	0.014862	0.311539	TMOD3	15	protein_coding
ENSG00000104671	-0.100034	6.34553	0.0148647	0.311539	DCTN6	8	protein_coding
ENSG00000266111	-0.212	6.34076	0.0149003	0.311984		17	lncRNA
ENSG00000253944	0.479164	6.33685	0.0149295	0.312294		8	lncRNA
ENSG00000126254	0.108605	6.3337	0.0149531	0.312485	RBM42	19	protein_coding
ENSG00000105722	0.178359	6.3297	0.0149832	0.312733	ERF	19	protein_coding
ENSG00000106688	-0.215955	6.33247	0.0150087	0.312733	SLC1A1	9	protein_coding
ENSG00000258081	-0.390898	6.33013	0.0150432	0.312733		14	lncRNA
ENSG00000097033	-0.0894133	6.31878	0.0150655	0.312733	SH3GLB1	1	protein_coding
ENSG00000182841	0.142979	6.3179	0.0150721	0.312733	RRP7BP	22	transcribed_unprocessed_pseudogene
ENSG00000110717	0.108121	6.31445	0.0150982	0.312733	NDUFS8	11	protein_coding
ENSG00000161813	-0.0895016	6.31152	0.0151204	0.312733	LARP4	12	protein_coding
ENSG00000111790	-0.0713151	6.31004	0.0151317	0.312733	FGFR1OP2	12	protein_coding
ENSG00000088992	0.264638	6.31002	0.0151318	0.312733	TESC	12	protein_coding
ENSG00000283984	-0.72358	6.31744	0.0151391	0.312733		CHR_HG2030_PATCH	protein_coding
ENSG00000124795	-0.144947	6.30844	0.0151438	0.312733	DEK	6	protein_coding
ENSG00000083223	-0.0798968	6.30743	0.0151515	0.312733	TUT7	9	protein_coding
ENSG00000259318	-0.201615	6.30529	0.0151678	0.312733		14	processed_pseudogene
ENSG00000130758	0.186675	6.30512	0.015169	0.312733	MAP3K10	19	protein_coding
ENSG00000122678	0.103582	6.30126	0.0151985	0.312733	POLM	7	protein_coding
ENSG00000035687	-0.0743108	6.29889	0.0152165	0.312733	ADSS2	1	protein_coding
ENSG00000076321	-0.073197	6.29478	0.015248	0.312733	KLHL20	1	protein_coding
ENSG00000272906	0.171887	6.29341	0.0152585	0.312733		1	lncRNA
ENSG00000124171	-0.121226	6.29026	0.0152826	0.312733	PARD6B	20	protein_coding
ENSG00000224080	-0.138412	6.28712	0.0153068	0.312733	UBE2FP1	3	processed_pseudogene
ENSG00000182809	0.297061	6.28443	0.0153275	0.312733	CRIP2	14	protein_coding
ENSG00000093010	0.10021	6.28417	0.0153295	0.312733	COMT	22	protein_coding
ENSG00000228828	-0.187417	6.2825	0.0153423	0.312733	TLK2P2	10	processed_pseudogene
ENSG00000109610	0.203565	6.28143	0.0153505	0.312733	SOD3	4	protein_coding
ENSG00000119801	-0.0940641	6.27849	0.0153733	0.312733	YPEL5	2	protein_coding
ENSG00000172922	0.130115	6.27066	0.0154338	0.312733	RNASEH2C	11	protein_coding
ENSG00000166135	-0.0742375	6.26926	0.0154448	0.312733	HIF1AN	10	protein_coding
ENSG00000101412	0.152242	6.26688	0.0154632	0.312733	E2F1	20	protein_coding
ENSG00000163029	-0.113232	6.2633	0.0154911	0.312733	SMC6	2	protein_coding
ENSG00000105640	0.100501	6.26279	0.0154951	0.312733	RPL18A	19	protein_coding
ENSG00000250011	-0.233061	6.25942	0.0155213	0.312733	HMGB1P3	2	processed_pseudogene
ENSG00000196890	0.168048	6.2564	0.0155448	0.312733	H2BU1	1	protein_coding
ENSG00000269888	-0.842152	6.27265	0.0155495	0.312733		3	lncRNA
ENSG00000115009	-0.367475	6.26154	0.0156	0.312733	CCL20	2	protein_coding
ENSG00000198142	-0.0893116	6.24907	0.0156023	0.312733	SOWAHC	2	protein_coding
ENSG00000213563	0.222669	6.24704	0.0156182	0.312733	C8orf82	8	protein_coding
ENSG00000223953	0.189211	6.2465	0.0156225	0.312733	C1QTNF5	11	protein_coding
ENSG00000145916	0.0743399	6.24595	0.0156268	0.312733	RMND5B	5	protein_coding
ENSG00000181873	0.18681	6.24314	0.0156488	0.312733	IBA57	1	protein_coding
ENSG00000138079	-0.449113	6.25454	0.0156566	0.312733	SLC3A1	2	protein_coding
ENSG00000011114	-0.116375	6.23918	0.0156801	0.312733	BTBD7	14	protein_coding
ENSG00000259370	-0.414335	6.24103	0.0156887	0.312733		15	lncRNA
ENSG00000100416	0.0832057	6.23727	0.0156952	0.312733	TRMU	22	protein_coding
ENSG00000164663	-0.120922	6.23542	0.0157097	0.312733	USP49	6	protein_coding
ENSG00000276282	-0.157853	6.23314	0.0157278	0.312733		18	lncRNA
ENSG00000141404	-0.172862	6.22539	0.0157893	0.312733	GNAL	18	protein_coding
ENSG00000125384	0.179863	6.22373	0.0158024	0.312733	PTGER2	14	protein_coding
ENSG00000115325	0.113338	6.22147	0.0158204	0.312733	DOK1	2	protein_coding
ENSG00000136840	0.17639	6.22053	0.0158279	0.312733	ST6GALNAC4	9	protein_coding
ENSG00000285669	-0.142172	6.21929	0.0158378	0.312733		8	lncRNA
ENSG00000166377	-0.0818275	6.21494	0.0158725	0.312733	ATP9B	18	protein_coding
ENSG00000116017	0.175744	6.2122	0.0158944	0.312733	ARID3A	19	protein_coding
ENSG00000277342	-0.32758	6.21178	0.0158978	0.312733		12	lncRNA
ENSG00000286098	-0.336253	6.21541	0.0159053	0.312733		19	protein_coding
ENSG00000278588	0.20538	6.20822	0.0159263	0.312733	H2BC10	6	protein_coding
ENSG00000277401	-0.132538	6.20596	0.0159444	0.312733	TJP1	CHR_HSCHR15_4_CTG8	protein_coding
ENSG00000183684	0.306493	6.20525	0.0159501	0.312733	ALYREF	17	protein_coding
ENSG00000171988	-0.0905494	6.20365	0.015963	0.312733	JMJD1C	10	protein_coding
ENSG00000117533	-0.0819164	6.20335	0.0159654	0.312733	VAMP4	1	protein_coding
ENSG00000147996	-0.0972275	6.20297	0.0159685	0.312733	CBWD5	9	protein_coding
ENSG00000278903	0.170902	6.20231	0.0159738	0.312733		21	lncRNA
ENSG00000185669	0.282155	6.20079	0.015986	0.312733	SNAI3	16	protein_coding
ENSG00000101945	0.116909	6.19909	0.0159997	0.312733	SUV39H1	X	protein_coding
ENSG00000162910	0.132255	6.1986	0.0160036	0.312733	MRPL55	1	protein_coding
ENSG00000130332	0.123121	6.19747	0.0160128	0.312733	LSM7	19	protein_coding
ENSG00000224861	0.137951	6.19688	0.0160175	0.312733	YBX1P1	14	processed_pseudogene
ENSG00000145685	-0.0960322	6.19477	0.0160345	0.312733	LHFPL2	5	protein_coding
ENSG00000276957	-0.339835	6.19448	0.0160369	0.312733		13	lncRNA
ENSG00000112419	-0.0810034	6.19295	0.0160492	0.312733	PHACTR2	6	protein_coding
ENSG00000151617	0.230551	6.18984	0.0160744	0.312733	EDNRA	4	protein_coding
ENSG00000077092	-0.27859	6.18939	0.0160781	0.312733	RARB	3	protein_coding
ENSG00000196591	-0.0738683	6.18739	0.0160943	0.312733	HDAC2	6	protein_coding
ENSG00000129493	-0.0790245	6.18597	0.0161058	0.312733	HEATR5A	14	protein_coding
ENSG00000179476	-0.142284	6.18508	0.016113	0.312733	C14orf28	14	protein_coding
ENSG00000099992	0.140333	6.18418	0.0161203	0.312733	TBC1D10A	22	protein_coding
ENSG00000226292	-0.465542	6.18307	0.0161294	0.312733	RPS3AP10	1	processed_pseudogene
ENSG00000198890	0.577028	6.18337	0.0161312	0.312733	PRMT6	1	protein_coding
ENSG00000134668	0.417981	6.18115	0.0161449	0.312733	SPOCD1	1	protein_coding
ENSG00000205220	0.120271	6.17651	0.0161827	0.312733	PSMB10	16	protein_coding
ENSG00000196922	-0.0942188	6.17614	0.0161858	0.312733	ZNF252P	8	transcribed_unprocessed_pseudogene
ENSG00000109103	0.17039	6.17583	0.0161883	0.312733	UNC119	17	protein_coding
ENSG00000157827	-0.0945594	6.1734	0.0162081	0.312733	FMNL2	2	protein_coding
ENSG00000255857	0.279517	6.17279	0.0162132	0.312733	PXN-AS1	12	lncRNA
ENSG00000163870	0.109233	6.17014	0.0162348	0.312733	TPRA1	3	protein_coding
ENSG00000173137	0.146371	6.16733	0.0162578	0.312733	ADCK5	8	protein_coding
ENSG00000231298	-0.420321	6.16713	0.0162595	0.312733	MANCR	10	lncRNA
ENSG00000116580	-0.073162	6.16701	0.0162604	0.312733	GON4L	1	protein_coding
ENSG00000267206	0.613227	6.16343	0.0162898	0.312733	LCN6	9	protein_coding
ENSG00000258839	0.200058	6.1615	0.0163057	0.312733	MC1R	16	protein_coding
ENSG00000027847	0.0914024	6.16133	0.016307	0.312733	B4GALT7	5	protein_coding
ENSG00000011478	0.143374	6.16059	0.0163132	0.312733	QPCTL	19	protein_coding
ENSG00000152952	-0.163907	6.16151	0.0163214	0.312733	PLOD2	3	protein_coding
ENSG00000078018	-0.268443	6.15322	0.0163739	0.312733	MAP2	2	protein_coding
ENSG00000284968	-0.168661	6.15192	0.0163847	0.312733		4	lncRNA
ENSG00000272810	-0.456388	6.14865	0.0164117	0.312733		6	lncRNA
ENSG00000102755	0.204831	6.14823	0.0164151	0.312733	FLT1	13	protein_coding
ENSG00000172465	-0.127438	6.14479	0.0164436	0.312733	TCEAL1	X	protein_coding
ENSG00000148634	-0.0876313	6.14442	0.0164467	0.312733	HERC4	10	protein_coding
ENSG00000115539	-0.114093	6.14388	0.0164512	0.312733	PDCL3	2	protein_coding
ENSG00000157214	-0.104733	6.14348	0.0164545	0.312733	STEAP2	7	protein_coding
ENSG00000188994	-0.0975207	6.14168	0.0164695	0.312733	ZNF292	6	protein_coding
ENSG00000077097	-0.103927	6.14113	0.0164741	0.312733	TOP2B	3	protein_coding
ENSG00000107854	-0.049332	6.1408	0.0164768	0.312733	TNKS2	10	protein_coding
ENSG00000272356	-0.112504	6.14024	0.0164815	0.312733		6	lncRNA
ENSG00000197562	0.120001	6.14021	0.0164817	0.312733	RAB40C	16	protein_coding
ENSG00000165389	-0.115025	6.13625	0.0165147	0.312813	SPTSSA	14	protein_coding
ENSG00000172992	0.0816073	6.13624	0.0165148	0.312813	DCAKD	17	protein_coding
ENSG00000147912	-0.188899	6.12937	0.0165722	0.313329	FBXO10	9	protein_coding
ENSG00000146828	0.150672	6.12913	0.0165742	0.313329	SLC12A9	7	protein_coding
ENSG00000286156	-0.144126	6.12778	0.0165855	0.313329		2	transcribed_unprocessed_pseudogene
ENSG00000205981	-0.08338	6.12212	0.0166329	0.313952	DNAJC19	3	protein_coding
ENSG00000170456	-0.1111	6.12025	0.0166486	0.313975	DENND5B	12	protein_coding
ENSG00000156256	-0.117831	6.1157	0.0166869	0.314423	USP16	21	protein_coding
ENSG00000170379	0.197113	6.10722	0.0167585	0.315422	TCAF2	7	protein_coding
ENSG00000144785	0.246431	6.10598	0.0167691	0.315422		12	protein_coding
ENSG00000173230	-0.163403	6.10343	0.0167907	0.315555	GOLGB1	3	protein_coding
ENSG00000140416	-0.152386	6.10062	0.0168146	0.315729	TPM1	15	protein_coding
ENSG00000164323	-0.119741	6.09843	0.0168332	0.315804	CFAP97	4	protein_coding
ENSG00000266402	0.326121	6.09388	0.0168719	0.316257	SNHG25	17	lncRNA
ENSG00000100519	-0.082745	6.08867	0.0169164	0.316816	PSMC6	14	protein_coding
ENSG00000150760	-0.0857357	6.08595	0.0169397	0.316912	DOCK1	10	protein_coding
ENSG00000234432	0.192539	6.08465	0.0169508	0.316912		7	lncRNA
ENSG00000131652	0.104321	6.07623	0.0170231	0.31799	THOC6	16	protein_coding
ENSG00000105701	0.104026	6.07289	0.0170519	0.318058	FKBP8	19	protein_coding
ENSG00000140153	-0.0610261	6.0724	0.0170561	0.318058	WDR20	14	protein_coding
ENSG00000197099	-0.409653	6.06477	0.017122	0.319012		3	lncRNA
ENSG00000126391	0.144608	6.05552	0.0172024	0.319744	FRMD8	11	protein_coding
ENSG00000177173	-0.136314	6.05532	0.0172041	0.319744	NAP1L4P1	1	processed_pseudogene
ENSG00000213316	0.508611	6.05515	0.0172056	0.319744	LTC4S	5	protein_coding
ENSG00000073711	-0.127353	6.05144	0.017238	0.319922	PPP2R3A	3	protein_coding
ENSG00000155827	-0.105134	6.05066	0.0172448	0.319922	RNF20	9	protein_coding
ENSG00000274259	0.18802	6.04759	0.0172716	0.320074	SYNGAP1-AS1	6	lncRNA
ENSG00000130159	0.117048	6.04634	0.0172825	0.320074	ECSIT	19	protein_coding
ENSG00000107018	0.305345	6.04039	0.0173346	0.320764	RLN1	9	protein_coding
ENSG00000214770	0.20501	6.03602	0.017373	0.321201		14	lncRNA
ENSG00000271254	-0.142208	6.03398	0.017391	0.321258		KI270711.1	protein_coding
ENSG00000132854	0.159189	6.03206	0.0174079	0.321297	KANK4	1	protein_coding
ENSG00000115808	-0.0708288	6.02747	0.0174484	0.32177	STRN	2	protein_coding
ENSG00000127081	-0.0892436	6.02407	0.0174785	0.322051	ZNF484	9	protein_coding
ENSG00000142327	0.170064	6.02055	0.0175206	0.322552	RNPEPL1	2	protein_coding
ENSG00000111786	0.0777076	6.01672	0.0175437	0.322703	SRSF9	12	protein_coding
ENSG00000138593	-0.097057	6.00987	0.0176047	0.32355	SECISBP2L	15	protein_coding
ENSG00000005436	-0.11401	5.99899	0.0177021	0.324872	GCFC2	2	protein_coding
ENSG00000148426	0.168924	5.99723	0.0177179	0.324872	PROSER2	10	protein_coding
ENSG00000176978	0.15092	5.99382	0.0177485	0.324872	DPP7	9	protein_coding
ENSG00000259820	-0.0976863	5.99314	0.0177547	0.324872		8	lncRNA
ENSG00000138756	-0.0896464	5.98566	0.0178222	0.324872	BMP2K	4	protein_coding
ENSG00000267257	-0.315512	5.98536	0.0178249	0.324872		18	lncRNA
ENSG00000157353	0.101276	5.98531	0.0178253	0.324872	FCSK	16	protein_coding
ENSG00000167526	0.0916813	5.98463	0.0178314	0.324872	RPL13	16	protein_coding
ENSG00000108106	0.201139	5.98265	0.0178493	0.324872	UBE2S	19	protein_coding
ENSG00000277806	-0.334342	5.98022	0.0178714	0.324872		19	lncRNA
ENSG00000114423	-0.112814	5.98008	0.0178726	0.324872	CBLB	3	protein_coding
ENSG00000207445	0.48968	5.97807	0.0178909	0.324872	SNORD15B	11	snoRNA
ENSG00000138028	0.313486	5.97778	0.0178936	0.324872	CGREF1	2	protein_coding
ENSG00000239345	-0.23395	5.97218	0.0179445	0.324872	HNRNPA1P26	X	processed_pseudogene
ENSG00000134248	-0.117443	5.97069	0.017958	0.324872	LAMTOR5	1	protein_coding
ENSG00000240429	-0.134823	5.96975	0.0179666	0.324872	LRRFIP1P1	3	processed_pseudogene
ENSG00000104835	0.119152	5.96869	0.0179763	0.324872	SARS2	19	protein_coding
ENSG00000107816	0.131413	5.96776	0.0179847	0.324872	LZTS2	10	protein_coding
ENSG00000123096	-0.140862	5.96696	0.017992	0.324872	SSPN	12	protein_coding
ENSG00000102738	-0.148471	5.96135	0.0180434	0.324872	MRPS31	13	protein_coding
ENSG00000241404	1.2947	6.11126	0.0180558	0.324872	EGFL8	6	protein_coding
ENSG00000169962	0.26745	5.95945	0.0180608	0.324872	TAS1R3	1	protein_coding
ENSG00000182325	0.138208	5.95637	0.018089	0.324872	FBXL6	8	protein_coding
ENSG00000162585	0.144184	5.95257	0.018124	0.324872	FAAP20	1	protein_coding
ENSG00000167555	-0.102543	5.95207	0.0181286	0.324872	ZNF528	19	protein_coding
ENSG00000074964	0.101772	5.95204	0.0181288	0.324872	ARHGEF10L	1	protein_coding
ENSG00000220867	-0.269214	5.95067	0.0181414	0.324872	HSPE1P26	6	processed_pseudogene
ENSG00000132541	-0.131708	5.95066	0.0181415	0.324872	RIDA	8	protein_coding
ENSG00000188157	0.179861	5.95097	0.0181475	0.324872	AGRN	1	protein_coding
ENSG00000273989	-0.226999	5.94963	0.0181511	0.324872		12	lncRNA
ENSG00000124429	-0.153012	5.94839	0.0181625	0.324872	POF1B	X	protein_coding
ENSG00000177058	-0.0724502	5.94721	0.0181734	0.324872	SLC38A9	5	protein_coding
ENSG00000125877	0.094509	5.94651	0.0181798	0.324872	ITPA	20	protein_coding
ENSG00000214745	-0.201498	5.94575	0.0181868	0.324872		X	processed_pseudogene
ENSG00000134463	0.259495	5.94076	0.018233	0.325031	ECHDC3	10	protein_coding
ENSG00000086102	-0.0720581	5.94042	0.0182362	0.325031	NFX1	9	protein_coding
ENSG00000259088	-0.430475	5.93992	0.0182408	0.325031		14	lncRNA
ENSG00000138138	-0.0754776	5.93128	0.0183211	0.326186	ATAD1	10	protein_coding
ENSG00000279389	-0.346641	5.92921	0.0183501	0.326186	KIAA0355	CHR_HSCHR19_1_CTG3_1	protein_coding
ENSG00000230118	-0.434246	5.92322	0.0183963	0.326186		2	processed_pseudogene
ENSG00000168283	-0.0974876	5.92119	0.0184152	0.326186	BMI1	10	protein_coding
ENSG00000130733	0.106889	5.9188	0.0184376	0.326186	YIPF2	19	protein_coding
ENSG00000153207	-0.0958288	5.91775	0.0184474	0.326186	AHCTF1	1	protein_coding
ENSG00000143952	-0.064731	5.91719	0.0184527	0.326186	VPS54	2	protein_coding
ENSG00000175970	0.0654916	5.91682	0.0184562	0.326186	UNC119B	12	protein_coding
ENSG00000232713	-0.252198	5.91558	0.0184678	0.326186	RPS12P3	2	processed_pseudogene
ENSG00000159685	0.286071	5.91301	0.018492	0.326186	CHCHD6	3	protein_coding
ENSG00000151151	-0.102786	5.91184	0.018503	0.326186	IPMK	10	protein_coding
ENSG00000235843	-0.26701	5.90939	0.0185261	0.326186		10	lncRNA
ENSG00000165886	0.24973	5.9057	0.0185609	0.326186	UBTD1	10	protein_coding
ENSG00000213799	-0.119173	5.90395	0.0185774	0.326186	ZNF845	19	protein_coding
ENSG00000213178	-0.116837	5.90393	0.0185776	0.326186	RPL22P1	3	processed_pseudogene
ENSG00000167291	0.097043	5.903	0.0185864	0.326186	TBC1D16	17	protein_coding
ENSG00000174796	-0.0912387	5.8977	0.0186366	0.326186	THAP6	4	protein_coding
ENSG00000156384	-0.117405	5.89751	0.0186383	0.326186	SFR1	10	protein_coding
ENSG00000185340	0.188664	5.89496	0.0186625	0.326186	GAS2L1	22	protein_coding
ENSG00000116194	-0.304437	5.9011	0.0186674	0.326186	ANGPTL1	1	protein_coding
ENSG00000196172	-0.149166	5.89423	0.0186695	0.326186	ZNF681	19	protein_coding
ENSG00000187720	0.129999	5.89061	0.0187039	0.326186	THSD4	15	protein_coding
ENSG00000274287	0.144385	5.89048	0.0187051	0.326186	SCRIB	CHR_HSCHR8_3_CTG7	protein_coding
ENSG00000090686	-0.0726644	5.89032	0.0187067	0.326186	USP48	1	protein_coding
ENSG00000269887	-0.174594	5.89007	0.0187091	0.326186		1	lncRNA
ENSG00000171862	-0.087073	5.88908	0.0187185	0.326186	PTEN	10	protein_coding
ENSG00000159200	-0.141178	5.88881	0.018721	0.326186	RCAN1	21	protein_coding
ENSG00000141873	0.162388	5.88712	0.0187371	0.326186	SLC39A3	19	protein_coding
ENSG00000135974	-0.0726434	5.88514	0.018756	0.326186	C2orf49	2	protein_coding
ENSG00000273149	-0.831527	5.89567	0.0187629	0.326186		13	lncRNA
ENSG00000177311	-0.0787886	5.88212	0.0187848	0.326186	ZBTB38	3	protein_coding
ENSG00000276495	0.427636	5.88127	0.0188042	0.326186	APBA2	CHR_HSCHR15_4_CTG8	protein_coding
ENSG00000272137	-0.347724	5.87947	0.0188102	0.326186		6	lncRNA
ENSG00000165660	-0.0797659	5.87835	0.018821	0.326186	ABRAXAS2	10	protein_coding
ENSG00000171951	-0.28379	5.88345	0.0188355	0.326186	SCG2	2	protein_coding
ENSG00000055208	-0.0782519	5.87422	0.0188606	0.326186	TAB2	6	protein_coding
ENSG00000128294	0.126982	5.87396	0.0188631	0.326186	TPST2	22	protein_coding
ENSG00000259332	0.37755	5.87143	0.0188874	0.326268	ST20-MTHFS	15	protein_coding
ENSG00000183054	-0.143534	5.86701	0.0189299	0.326268	RGPD6	2	protein_coding
ENSG00000123870	-0.114837	5.86474	0.0189519	0.326268	ZNF137P	19	transcribed_unprocessed_pseudogene
ENSG00000124214	-0.0651616	5.86335	0.0189652	0.326268	STAU1	20	protein_coding
ENSG00000213930	0.0897699	5.8631	0.0189676	0.326268	GALT	9	protein_coding
ENSG00000107581	-0.121635	5.86214	0.0189769	0.326268	EIF3A	10	protein_coding
ENSG00000117054	-0.101474	5.862	0.0189783	0.326268	ACADM	1	protein_coding
ENSG00000131153	0.180505	5.86096	0.0189883	0.326268	GINS2	16	protein_coding
ENSG00000237506	0.231574	5.8544	0.0190519	0.326993	RPSAP15	X	processed_pseudogene
ENSG00000067208	-0.0896434	5.85349	0.0190607	0.326993	EVI5	1	protein_coding
ENSG00000197114	0.0985241	5.84978	0.0190968	0.326999	ZGPAT	20	protein_coding
ENSG00000135837	-0.0732355	5.84758	0.0191182	0.326999	CEP350	1	protein_coding
ENSG00000198931	0.107243	5.84457	0.0191476	0.326999	APRT	16	protein_coding
ENSG00000213147	-1.84892	6.1077	0.0191525	0.326999	RPL23AP60	10	processed_pseudogene
ENSG00000275379	0.194004	5.84302	0.0191627	0.326999	H3C11	6	protein_coding
ENSG00000128228	0.202942	5.84204	0.0191722	0.326999	SDF2L1	22	protein_coding
ENSG00000225192	-0.172429	5.84158	0.0191768	0.326999	ZNF33BP1	10	processed_pseudogene
ENSG00000138115	-0.291474	5.84105	0.0191819	0.326999	CYP2C8	10	protein_coding
ENSG00000054523	-0.0933624	5.83777	0.019214	0.327106	KIF1B	1	protein_coding
ENSG00000130731	0.112095	5.83732	0.0192185	0.327106	METTL26	16	protein_coding
ENSG00000180376	-0.0910231	5.83095	0.0192809	0.327755	CCDC66	3	protein_coding
ENSG00000272379	-0.184636	5.82891	0.0193011	0.327755		6	lncRNA
ENSG00000179776	0.238843	5.82683	0.0193215	0.327755	CDH5	16	protein_coding
ENSG00000272693	1.03189	5.83576	0.019326	0.327755		7	transcribed_unprocessed_pseudogene
ENSG00000100422	0.0805441	5.82494	0.0193402	0.327755	CERK	22	protein_coding
ENSG00000214026	0.102059	5.82421	0.0193474	0.327755	MRPL23	11	protein_coding
ENSG00000175198	-0.0788203	5.81779	0.0194108	0.328572	PCCA	13	protein_coding
ENSG00000256100	0.291802	5.81607	0.0194278	0.328603		11	protein_coding
ENSG00000106615	-0.0804763	5.80864	0.0195016	0.329353	RHEB	7	protein_coding
ENSG00000163807	-0.108377	5.80855	0.0195026	0.329353	KIAA1143	3	protein_coding
ENSG00000253738	-0.146917	5.80393	0.0195485	0.329654	OTUD6B-AS1	8	lncRNA
ENSG00000281022	0.0900768	5.80044	0.0195834	0.329654	MED22	CHR_HG2030_PATCH	protein_coding
ENSG00000116652	-0.15549	5.80038	0.0195841	0.329654	DLEU2L	1	lncRNA
ENSG00000116117	-0.112591	5.79979	0.0195899	0.329654	PARD3B	2	protein_coding
ENSG00000144357	-0.0866409	5.79913	0.0195965	0.329654	UBR3	2	protein_coding
ENSG00000266258	-0.176804	5.79547	0.0196332	0.329973	LINC01909	18	lncRNA
ENSG00000086712	-0.109856	5.794	0.0196479	0.329973	TXLNG	X	protein_coding
ENSG00000188177	-0.129638	5.79268	0.0196612	0.329973	ZC3H6	2	protein_coding
ENSG00000162670	-0.224209	5.79054	0.0196938	0.330159	BRINP3	1	protein_coding
ENSG00000109787	-0.0967559	5.78368	0.0197517	0.330159	KLF3	4	protein_coding
ENSG00000069188	0.221675	5.78295	0.0197591	0.330159	SDK2	17	protein_coding
ENSG00000242265	-0.257539	5.78254	0.0197633	0.330159	PEG10	7	protein_coding
ENSG00000015479	-0.0903592	5.78201	0.0197686	0.330159	MATR3	5	protein_coding
ENSG00000097046	0.166656	5.77994	0.0197895	0.330159	CDC7	1	protein_coding
ENSG00000177600	0.0715024	5.77979	0.019791	0.330159	RPLP2	11	protein_coding
ENSG00000101997	0.087058	5.77947	0.0197943	0.330159	CCDC22	X	protein_coding
ENSG00000164620	0.226343	5.76933	0.0198971	0.331073	RELL2	5	protein_coding
ENSG00000153774	-0.114059	5.7693	0.0198973	0.331073	CFDP1	16	protein_coding
ENSG00000206560	-0.0722809	5.76876	0.0199029	0.331073	ANKRD28	3	protein_coding
ENSG00000261488	-0.13104	5.76255	0.0199661	0.331073	TBILA	3	lncRNA
ENSG00000196199	-0.150565	5.76229	0.0199736	0.331073	MPHOSPH8	13	protein_coding
ENSG00000100290	0.154683	5.76161	0.0199758	0.331073	BIK	22	protein_coding
ENSG00000285022	0.185392	5.76128	0.0199791	0.331073	MFHAS1	CHR_HG76_PATCH	protein_coding
ENSG00000130589	0.204523	5.76366	0.0199929	0.331073	HELZ2	20	protein_coding
ENSG00000244513	-0.275339	5.7599	0.0199932	0.331073		3	lncRNA
ENSG00000151065	-0.0896621	5.75874	0.0200051	0.331073	DCP1B	12	protein_coding
ENSG00000104983	0.0859965	5.75754	0.0200173	0.331073	CCDC61	19	protein_coding
ENSG00000137218	0.189205	5.75346	0.0200591	0.331297	FRS3	6	protein_coding
ENSG00000283236	-0.156766	5.75323	0.0200614	0.331297		19	transcribed_unprocessed_pseudogene
ENSG00000276903	0.207103	5.74793	0.0201159	0.331943	H2AC16	6	protein_coding
ENSG00000073536	0.125039	5.7414	0.0201832	0.332799	NLE1	17	protein_coding
ENSG00000171475	-0.0957305	5.73874	0.0202107	0.332908	WIPF2	17	protein_coding
ENSG00000104517	-0.0684475	5.73779	0.0202205	0.332908	UBR5	8	protein_coding
ENSG00000009954	-0.0816098	5.73184	0.0202822	0.332974	BAZ1B	7	protein_coding
ENSG00000178700	-0.119896	5.73152	0.0202854	0.332974	DHFR2	3	protein_coding
ENSG00000003436	-0.13902	5.73059	0.0202951	0.332974	TFPI	2	protein_coding
ENSG00000234073	-0.150397	5.72863	0.0203155	0.332974		3	processed_pseudogene
ENSG00000198324	0.152626	5.7278	0.0203241	0.332974	PHETA1	12	protein_coding
ENSG00000127191	0.0910908	5.72617	0.0203411	0.332974	TRAF2	9	protein_coding
ENSG00000236646	-0.24632	5.72556	0.0203474	0.332974	LAMTOR5P1	1	processed_pseudogene
ENSG00000250490	-0.390884	5.72477	0.0203557	0.332974	LINC02145	5	lncRNA
ENSG00000081870	-0.0828122	5.72407	0.0203629	0.332974	HSPB11	1	protein_coding
ENSG00000153395	0.316857	5.72097	0.020416	0.333589	LPCAT1	5	protein_coding
ENSG00000172594	-0.173421	5.71769	0.0204664	0.33374	SMPDL3A	6	protein_coding
ENSG00000125817	0.101107	5.71411	0.020467	0.33374	CENPB	20	protein_coding
ENSG00000189325	-0.200228	5.71565	0.0204715	0.33374	BNIP5	6	protein_coding
ENSG00000118402	-0.218714	5.71144	0.020495	0.333873	ELOVL4	6	protein_coding
ENSG00000108094	-0.0793006	5.70468	0.0205661	0.334779	CUL2	10	protein_coding
ENSG00000197223	-0.109114	5.70128	0.0206019	0.33511	C1D	2	protein_coding
ENSG00000198160	-0.0952747	5.69708	0.0206463	0.33558	MIER1	1	protein_coding
ENSG00000115145	-0.0625077	5.69294	0.0206901	0.33604	STAM2	2	protein_coding
ENSG00000146587	-0.0886832	5.689	0.0207319	0.336466	RBAK	7	protein_coding
ENSG00000102241	-0.11254	5.68631	0.0207605	0.336637	HTATSF1	X	protein_coding
ENSG00000091009	-0.0930809	5.68509	0.0207735	0.336637	RBM27	5	protein_coding
ENSG00000197157	0.0627027	5.6806	0.0208213	0.33691	SND1	7	protein_coding
ENSG00000164609	-0.132034	5.68059	0.0208215	0.33691	SLU7	5	protein_coding
ENSG00000229212	0.65376	5.68139	0.0208609	0.337119		15	transcribed_unprocessed_pseudogene
ENSG00000107281	0.183357	5.67755	0.0208807	0.337119	NPDC1	9	protein_coding
ENSG00000143434	0.31169	5.67417	0.0208901	0.337119	SEMA6C	1	protein_coding
ENSG00000119048	-0.109828	5.67355	0.0208967	0.337119	UBE2B	5	protein_coding
ENSG00000134755	-0.13446	5.66918	0.0209436	0.33744	DSC2	18	protein_coding
ENSG00000100401	0.0995771	5.66879	0.0209478	0.33744	RANGAP1	22	protein_coding
ENSG00000286265	0.734961	5.92898	0.0209969	0.33798		Y	protein_coding
ENSG00000169972	0.154857	5.66064	0.0210356	0.338308	PUSL1	1	protein_coding
ENSG00000103326	0.128775	5.65713	0.0210735	0.338308	CAPN15	16	protein_coding
ENSG00000140632	-0.05082	5.65614	0.0210842	0.338308	GLYR1	16	protein_coding
ENSG00000258412	-0.329291	5.65549	0.0210912	0.338308		14	lncRNA
ENSG00000167535	0.0995582	5.6551	0.0210954	0.338308	CACNB3	12	protein_coding
ENSG00000089050	-0.0920131	5.64982	0.0211527	0.338975	RBBP9	20	protein_coding
ENSG00000113296	-0.520157	5.65683	0.0211768	0.33911	THBS4	5	protein_coding
ENSG00000076258	-0.132896	5.64082	0.0212505	0.339912	FMO4	1	protein_coding
ENSG00000151491	-0.101049	5.64012	0.0212582	0.339912	EPS8	12	protein_coding
ENSG00000224961	-0.168542	5.62993	0.0213697	0.341443	LINC01752	20	lncRNA
ENSG00000250571	0.143108	5.62818	0.0213889	0.341497	GLI4	8	protein_coding
ENSG00000150471	0.163458	5.6266	0.0214142	0.341649	ADGRL3	4	protein_coding
ENSG00000107554	-0.0904044	5.62426	0.021432	0.34168	DNMBP	10	protein_coding
ENSG00000183826	-0.0832535	5.61964	0.0214829	0.341904	BTBD9	6	protein_coding
ENSG00000215548	-0.160442	5.61842	0.0214964	0.341904	FRG1JP	9	unprocessed_pseudogene
ENSG00000105053	0.0640482	5.61794	0.0215017	0.341904	VRK3	19	protein_coding
ENSG00000167232	-0.108482	5.61726	0.0215092	0.341904	ZNF91	19	protein_coding
ENSG00000069248	0.0833117	5.61233	0.0215637	0.341914	NUP133	1	protein_coding
ENSG00000165626	-0.105882	5.61015	0.021588	0.341914	BEND7	10	protein_coding
ENSG00000184640	0.12658	5.60662	0.0216272	0.341914	SEPTIN9	17	protein_coding
ENSG00000138380	-0.0900442	5.60629	0.0216307	0.341914	CARF	2	protein_coding
ENSG00000254004	-0.137694	5.60597	0.0216344	0.341914	ZNF260	19	protein_coding
ENSG00000268598	-0.369176	5.60539	0.0216408	0.341914	VN1R80P	19	unprocessed_pseudogene
ENSG00000270084	-0.178521	5.60534	0.0216413	0.341914	GAS5-AS1	1	lncRNA
ENSG00000141524	0.189665	5.60548	0.0216824	0.341914	TMC6	17	protein_coding
ENSG00000155313	-0.0941151	5.60125	0.0216869	0.341914	USP25	21	protein_coding
ENSG00000184281	0.118149	5.59878	0.0217144	0.341914	TSSC4	11	protein_coding
ENSG00000176928	-0.253936	5.5977	0.0217265	0.341914	GCNT4	5	protein_coding
ENSG00000090104	-0.428443	5.61087	0.0217305	0.341914	RGS1	1	protein_coding
ENSG00000075702	0.153289	5.59625	0.0217427	0.341914	WDR62	19	protein_coding
ENSG00000127314	-0.0843856	5.59538	0.0217525	0.341914	RAP1B	12	protein_coding
ENSG00000178982	0.102504	5.59518	0.0217547	0.341914	EIF3K	19	protein_coding
ENSG00000137770	-0.0677895	5.59332	0.0217754	0.341914	CTDSPL2	15	protein_coding
ENSG00000184840	0.184713	5.59083	0.0218033	0.341914	TMED9	5	protein_coding
ENSG00000065600	0.170404	5.59075	0.0218043	0.341914	PACC1	1	protein_coding
ENSG00000066427	-0.0822083	5.58982	0.0218147	0.341914	ATXN3	14	protein_coding
ENSG00000272106	0.116813	5.58885	0.0218256	0.341914		1	lncRNA
ENSG00000227542	0.235812	5.58351	0.0218856	0.342606		2	lncRNA
ENSG00000267002	-0.123285	5.58139	0.0219095	0.342732		17	lncRNA
ENSG00000286214	-0.23643	5.57558	0.021975	0.342844		7	lncRNA
ENSG00000179051	0.0707994	5.57442	0.0219882	0.342844	RCC2	1	protein_coding
ENSG00000171827	-0.110383	5.57324	0.0220016	0.342844	ZNF570	19	protein_coding
ENSG00000154856	0.263761	5.57372	0.0220223	0.342844	APCDD1	18	protein_coding
ENSG00000173327	0.0938727	5.57135	0.022023	0.342844	MAP3K11	11	protein_coding
ENSG00000145912	0.0921778	5.57091	0.0220279	0.342844	NHP2	5	protein_coding
ENSG00000163960	-0.0677292	5.56858	0.0220543	0.342844	UBXN7	3	protein_coding
ENSG00000120756	-0.141862	5.56682	0.0220743	0.342844	PLS1	3	protein_coding
ENSG00000185163	0.202226	5.56626	0.0220807	0.342844	DDX51	12	protein_coding
ENSG00000085999	0.176834	5.56607	0.0220828	0.342844	RAD54L	1	protein_coding
ENSG00000147231	-0.212123	5.56537	0.0220908	0.342844	RADX	X	protein_coding
ENSG00000162601	-0.100492	5.56179	0.0221315	0.343229	MYSM1	1	protein_coding
ENSG00000116285	-0.208285	5.55831	0.0222256	0.344274	ERRFI1	1	protein_coding
ENSG00000032219	-0.127416	5.55311	0.0222307	0.344274	ARID4A	14	protein_coding
ENSG00000106028	-0.114112	5.54556	0.0223173	0.344759	SSBP1	7	protein_coding
ENSG00000154723	-0.120571	5.54536	0.0223196	0.344759	ATP5PF	21	protein_coding
ENSG00000203667	-0.106565	5.54477	0.0223264	0.344759	COX20	1	protein_coding
ENSG00000061273	0.204067	5.54545	0.0223345	0.344759	HDAC7	12	protein_coding
ENSG00000235316	0.148151	5.54344	0.0223416	0.344759	DUSP8P5	10	processed_pseudogene
ENSG00000129636	-0.0979081	5.53935	0.0223888	0.34524	ITFG1	16	protein_coding
ENSG00000013441	-0.0768244	5.52993	0.0224977	0.346673	CLK1	2	protein_coding
ENSG00000101782	-0.115323	5.52735	0.0225277	0.346728	RIOK3	18	protein_coding
ENSG00000234487	0.187636	5.53066	0.0225333	0.346728	HLA-F	CHR_HSCHR6_MHC_MCF_CTG1	protein_coding
ENSG00000198408	-0.0724827	5.51924	0.022622	0.34747	OGA	10	protein_coding
ENSG00000100722	-0.0759433	5.51909	0.0226237	0.34747	ZC3H14	14	protein_coding
ENSG00000224185	-0.183571	5.51811	0.0226351	0.34747	SNX18P9	9	processed_pseudogene
ENSG00000117859	-0.0619192	5.5172	0.0226457	0.34747	OSBPL9	1	protein_coding
ENSG00000013810	0.148334	5.51372	0.0226864	0.347847	TACC3	4	protein_coding
ENSG00000177640	-0.145305	5.51021	0.0227276	0.34795	CASC2	10	lncRNA
ENSG00000157404	-0.129083	5.50885	0.0227435	0.34795	KIT	4	protein_coding
ENSG00000143797	-0.107947	5.50783	0.0227555	0.34795	MBOAT2	2	protein_coding
ENSG00000164867	0.330643	5.50766	0.0227574	0.34795	NOS3	7	protein_coding
ENSG00000282579	0.517182	5.55218	0.0228183	0.348361	IGHV4-39	CHR_HSCHR14_3_CTG1	IG_V_gene
ENSG00000014123	-0.102593	5.50243	0.0228189	0.348361	UFL1	6	protein_coding
ENSG00000100554	-0.101688	5.50128	0.0228325	0.348361	ATP6V1D	14	protein_coding
ENSG00000236489	-0.244185	5.49971	0.022851	0.348382		3	processed_pseudogene
ENSG00000177943	0.192854	5.49747	0.0228774	0.348382	MAMDC4	9	protein_coding
ENSG00000170684	0.258494	5.49706	0.0228822	0.348382	ZNF296	19	protein_coding
ENSG00000103742	0.304687	5.4888	0.02298	0.349476	IGDCC4	15	protein_coding
ENSG00000206403	0.949255	5.699	0.0229918	0.349476	ABHD16A	CHR_HSCHR6_MHC_QBL_CTG1	protein_coding
ENSG00000285000	-0.559426	5.49819	0.0230223	0.349476		5	protein_coding
ENSG00000137409	0.0641222	5.48478	0.0230277	0.349476	MTCH1	6	protein_coding
ENSG00000173171	0.0953806	5.48326	0.0230458	0.349476	MTX1	1	protein_coding
ENSG00000157625	-0.0680889	5.48283	0.0230509	0.349476	TAB3	X	protein_coding
ENSG00000173275	-0.147992	5.47825	0.0231054	0.349715	ZNF449	X	protein_coding
ENSG00000197594	-0.182445	5.48014	0.0231137	0.349715	ENPP1	6	protein_coding
ENSG00000175274	0.104697	5.47744	0.0231151	0.349715	TP53I11	11	protein_coding
ENSG00000224281	-0.146978	5.46988	0.0232055	0.350537	SLC25A5-AS1	X	lncRNA
ENSG00000160883	0.379029	5.47204	0.0232064	0.350537	HK3	5	protein_coding
ENSG00000275145	-0.129214	5.46731	0.0232363	0.350537	FRG1	CHR_HSCHR4_6_CTG12	protein_coding
ENSG00000154263	-0.161023	5.46571	0.0232555	0.350537	ABCA10	17	protein_coding
ENSG00000213600	0.343882	5.46393	0.023277	0.350537		3	lncRNA
ENSG00000065485	0.0783609	5.46355	0.0232815	0.350537	PDIA5	3	protein_coding
ENSG00000021762	0.109773	5.46268	0.0232919	0.350537	OSBPL5	11	protein_coding
ENSG00000162385	-0.0992975	5.4621	0.023299	0.350537	MAGOH	1	protein_coding
ENSG00000213923	0.107533	5.46067	0.0233161	0.350552	CSNK1E	22	protein_coding
ENSG00000158747	0.102763	5.45731	0.0233567	0.350677	NBL1	1	protein_coding
ENSG00000189343	0.122673	5.45729	0.0233569	0.350677	RPS2P46	17	processed_pseudogene
ENSG00000172932	0.2112	5.45308	0.0234077	0.351197	ANKRD13D	11	protein_coding
ENSG00000211799	0.384006	5.44948	0.0234513	0.351429	TRAV19	14	TR_V_gene
ENSG00000198900	-0.11479	5.44913	0.0234556	0.351429	TOP1	20	protein_coding
ENSG00000185596	0.115978	5.44484	0.0235077	0.351868	WASH3P	15	transcribed_unprocessed_pseudogene
ENSG00000140307	-0.102543	5.44305	0.0235294	0.351868	GTF2A2	15	protein_coding
ENSG00000230539	-0.220805	5.4427	0.0235337	0.351868	AOAH-IT1	7	lncRNA
ENSG00000112562	0.146422	5.43904	0.0235782	0.352153	SMOC2	6	protein_coding
ENSG00000203799	-0.135306	5.43741	0.0235981	0.352153	CCDC162P	6	transcribed_unitary_pseudogene
ENSG00000058272	-0.134901	5.43645	0.0236099	0.352153	PPP1R12A	12	protein_coding
ENSG00000285292	-0.108347	5.4358	0.0236178	0.352153	ABCF2	7	protein_coding
ENSG00000124942	-0.106567	5.43356	0.0236452	0.352213	AHNAK	11	protein_coding
ENSG00000134265	-0.0770073	5.43195	0.0236649	0.352213	NAPG	18	protein_coding
ENSG00000163931	0.0976052	5.43147	0.0236707	0.352213	TKT	3	protein_coding
ENSG00000182810	0.113733	5.42908	0.0237	0.352408	DDX28	16	protein_coding
ENSG00000135535	-0.100414	5.42679	0.0237281	0.352443	CD164	6	protein_coding
ENSG00000163762	0.286864	5.42589	0.0237392	0.352443	TM4SF18	3	protein_coding
ENSG00000141570	0.198263	5.42456	0.0237555	0.352443	CBX8	17	protein_coding
ENSG00000204291	0.223066	5.42792	0.0237714	0.352443	COL15A1	9	protein_coding
ENSG00000105948	0.162381	5.42099	0.0237994	0.352443	TTC26	7	protein_coding
ENSG00000169689	0.134753	5.42093	0.0238001	0.352443	CENPX	17	protein_coding
ENSG00000267248	-0.20226	5.41845	0.0238307	0.352521		17	lncRNA
ENSG00000120279	0.253895	5.41608	0.02386	0.352521	MYCT1	6	protein_coding
ENSG00000198851	0.444873	5.41874	0.0238659	0.352521	CD3E	11	protein_coding
ENSG00000089177	-0.110817	5.41522	0.0238705	0.352521	KIF16B	20	protein_coding
ENSG00000106624	0.224243	5.4142	0.0239319	0.352738	AEBP1	7	protein_coding
ENSG00000258561	-0.388324	5.41009	0.023934	0.352738		14	lncRNA
ENSG00000162714	0.132414	5.41008	0.0239341	0.352738	ZNF496	1	protein_coding
ENSG00000237004	0.176416	5.40764	0.0239644	0.352837	ZNRF2P1	7	transcribed_processed_pseudogene
ENSG00000169696	0.106951	5.40691	0.0239734	0.352837	ASPSCR1	17	protein_coding
ENSG00000140983	0.131867	5.40289	0.0240234	0.353334	RHOT2	16	protein_coding
ENSG00000167333	0.074075	5.40121	0.0240442	0.353399	TRIM68	11	protein_coding
ENSG00000248333	-0.11427	5.39699	0.0240969	0.353887	CDK11B	1	protein_coding
ENSG00000266962	0.121567	5.39593	0.0241101	0.353887		17	lncRNA
ENSG00000229156	-0.408392	5.40346	0.0241764	0.354621		9	processed_pseudogene
ENSG00000178750	-0.202808	5.38969	0.0242018	0.354752	STX19	3	protein_coding
ENSG00000140386	-0.0860637	5.3832	0.0242696	0.355505	SCAPER	15	protein_coding
ENSG00000141696	0.112568	5.38171	0.0242883	0.355539	P3H4	17	protein_coding
ENSG00000091129	-0.226176	5.37993	0.0243107	0.355627	NRCAM	7	protein_coding
ENSG00000223343	0.28135	5.37694	0.0243484	0.355937		3	lncRNA
ENSG00000087157	0.0937864	5.37385	0.0243874	0.356069	PGS1	17	protein_coding
ENSG00000236499	0.160109	5.37239	0.0244059	0.356069	LINC00896	22	lncRNA
ENSG00000172493	-0.0839295	5.37232	0.0244067	0.356069	AFF1	4	protein_coding
ENSG00000106351	0.100614	5.37042	0.0244308	0.35618	AGFG2	7	protein_coding
ENSG00000140575	-0.0776155	5.36707	0.0244732	0.356487	IQGAP1	15	protein_coding
ENSG00000238286	-0.139309	5.36616	0.0244848	0.356487	SLC35E1P1	13	processed_pseudogene
ENSG00000227560	-0.166772	5.363	0.024525	0.356833	RPS15AP30	10	processed_pseudogene
ENSG00000184293	-0.199344	5.35905	0.0245752	0.357253	CLECL1	12	protein_coding
ENSG00000158234	-0.109176	5.35813	0.0245869	0.357253	FAIM	3	protein_coding
ENSG00000170949	-0.0814045	5.35598	0.0246144	0.357294	ZNF160	19	protein_coding
ENSG00000109929	-0.131207	5.35532	0.0246228	0.357294	SC5D	11	protein_coding
ENSG00000177595	0.163756	5.34714	0.0247275	0.358574	PIDD1	11	protein_coding
ENSG00000136153	-0.165643	5.34719	0.0247493	0.358649	LMO7	13	protein_coding
ENSG00000104343	-0.107061	5.34169	0.0247975	0.358881	UBE2W	8	protein_coding
ENSG00000197153	0.226593	5.34096	0.0248069	0.358881	H3C12	6	protein_coding
ENSG00000164548	-0.0641566	5.33916	0.0248301	0.358881	TRA2A	7	protein_coding
ENSG00000163577	0.315952	5.3391	0.0248514	0.358881	EIF5A2	3	protein_coding
ENSG00000213638	0.195936	5.33554	0.0248768	0.358881	ADAT3	19	protein_coding
ENSG00000060491	0.118973	5.33453	0.0248898	0.358881	OGFR	20	protein_coding
ENSG00000137824	0.065777	5.33285	0.0249115	0.358881	RMDN3	15	protein_coding
ENSG00000148334	0.0733846	5.33259	0.0249149	0.358881	PTGES2	9	protein_coding
ENSG00000168214	-0.0718558	5.33234	0.0249181	0.358881	RBPJ	4	protein_coding
ENSG00000077458	-0.108071	5.33135	0.024931	0.358881	FAM76B	11	protein_coding
ENSG00000126768	0.0915224	5.32816	0.0249723	0.359021	TIMM17B	X	protein_coding
ENSG00000128534	-0.0697776	5.32795	0.024975	0.359021	LSM8	7	protein_coding
ENSG00000039123	-0.0819362	5.32676	0.0249905	0.359021	MTREX	5	protein_coding
ENSG00000080200	-0.106143	5.32487	0.0250149	0.359102	CRYBG3	3	protein_coding
ENSG00000125734	0.101106	5.32152	0.0250585	0.359102	GPR108	19	protein_coding
ENSG00000271646	0.116662	5.32024	0.0250752	0.359102		4	lncRNA
ENSG00000115128	-0.0982909	5.31919	0.0250888	0.359102	SF3B6	2	protein_coding
ENSG00000241261	0.251411	5.31884	0.0250935	0.359102	RPL17P19	4	processed_pseudogene
ENSG00000148498	-0.0749338	5.31745	0.0251115	0.359102	PARD3	10	protein_coding
ENSG00000197253	0.197474	5.31826	0.0251122	0.359102	TPSB2	16	protein_coding
ENSG00000260196	-0.142445	5.31482	0.0251458	0.359204		11	lncRNA
ENSG00000103932	0.137255	5.31235	0.0251782	0.359204	RPAP1	15	protein_coding
ENSG00000186827	0.317186	5.31154	0.0251888	0.359204	TNFRSF4	1	protein_coding
ENSG00000139746	-0.070615	5.30901	0.0252218	0.359204	RBM26	13	protein_coding
ENSG00000134748	-0.0640892	5.30733	0.0252439	0.359204	PRPF38A	1	protein_coding
ENSG00000015676	0.0557848	5.30639	0.0252563	0.359204	NUDCD3	7	protein_coding
ENSG00000089685	0.19155	5.30477	0.0252775	0.359204	BIRC5	17	protein_coding
ENSG00000224186	0.242745	5.3045	0.025281	0.359204	C5orf66	5	lncRNA
ENSG00000163501	0.149205	5.30423	0.0252846	0.359204	IHH	2	protein_coding
ENSG00000233830	0.426211	5.30418	0.0252853	0.359204	EIF4HP1	7	processed_pseudogene
ENSG00000259415	-0.189162	5.29844	0.0253608	0.36004		15	lncRNA
ENSG00000142634	0.122081	5.29382	0.0254217	0.360499	EFHD2	1	protein_coding
ENSG00000269335	0.0998987	5.29322	0.0254297	0.360499	IKBKG	X	protein_coding
ENSG00000165169	-0.108118	5.29072	0.0254628	0.360499	DYNLT3	X	protein_coding
ENSG00000164190	-0.0784249	5.2903	0.0254682	0.360499	NIPBL	5	protein_coding
ENSG00000130584	0.140898	5.28969	0.0254764	0.360499	ZBTB46	20	protein_coding
ENSG00000049540	0.230194	5.28501	0.0255421	0.361193	ELN	7	protein_coding
ENSG00000211647	-0.432173	5.27757	0.0256374	0.362305	IGLV5-48	22	IG_V_gene
ENSG00000214264	-0.177866	5.27314	0.0256966	0.3627	KCTD9P4	11	processed_pseudogene
ENSG00000221866	0.306142	5.27328	0.0257021	0.3627	PLXNA4	7	protein_coding
ENSG00000116649	0.17706	5.27171	0.0257157	0.3627	SRM	1	protein_coding
ENSG00000245680	-0.0767984	5.26332	0.0258282	0.363928	ZNF585B	19	protein_coding
ENSG00000230896	-0.140265	5.26271	0.0258364	0.363928		1	lncRNA
ENSG00000125089	0.185418	5.25817	0.0258976	0.363983	SH3TC1	4	protein_coding
ENSG00000013275	0.160413	5.25801	0.0258996	0.363983	PSMC4	19	protein_coding
ENSG00000155755	-0.11273	5.25607	0.0259258	0.363983	TMEM237	2	protein_coding
ENSG00000151503	0.0835039	5.25601	0.0259266	0.363983	NCAPD3	11	protein_coding
ENSG00000162961	-0.0977548	5.25426	0.0259503	0.363983	DPY30	2	protein_coding
ENSG00000162244	0.120695	5.25404	0.0259532	0.363983	RPL29	3	protein_coding
ENSG00000107295	-0.174121	5.25369	0.025958	0.363983	SH3GL2	9	protein_coding
ENSG00000267213	0.226772	5.2509	0.0259957	0.364164		19	lncRNA
ENSG00000105538	0.31222	5.2495	0.0260146	0.364164	RASIP1	19	protein_coding
ENSG00000282229	0.322839	5.24852	0.026028	0.364164		CHR_HSCHR17_10_CTG4	lncRNA
ENSG00000136003	-0.0860937	5.24776	0.0260382	0.364164	ISCU	12	protein_coding
ENSG00000138449	-0.137802	5.24603	0.0260616	0.364257	SLC40A1	2	protein_coding
ENSG00000052841	-0.0734973	5.23992	0.0261448	0.364678	TTC17	11	protein_coding
ENSG00000120963	-0.0755483	5.23825	0.0261674	0.364678	ZNF706	8	protein_coding
ENSG00000273284	-0.148541	5.23754	0.0261772	0.364678		18	lncRNA
ENSG00000273155	0.480829	5.23634	0.0261936	0.364678		2	protein_coding
ENSG00000187688	0.202641	5.23551	0.0262049	0.364678	TRPV2	17	protein_coding
ENSG00000256087	-0.0945846	5.23534	0.0262072	0.364678	ZNF432	19	protein_coding
ENSG00000167380	-0.0809582	5.23516	0.0262097	0.364678	ZNF226	19	protein_coding
ENSG00000122435	-0.0901843	5.23199	0.0262529	0.365046	TRMT13	1	protein_coding
ENSG00000124226	0.0760316	5.22741	0.0263157	0.365684	RNF114	20	protein_coding
ENSG00000224533	-0.220178	5.22523	0.0263457	0.365865	TMLHE-AS1	X	lncRNA
ENSG00000180198	0.0966935	5.22328	0.0263724	0.366001	RCC1	1	protein_coding
ENSG00000077713	-0.103033	5.21973	0.0264212	0.366128	SLC25A43	X	protein_coding
ENSG00000165272	0.203794	5.21916	0.0264291	0.366128	AQP3	9	protein_coding
ENSG00000168298	0.12006	5.21893	0.0264323	0.366128	H1-4	6	protein_coding
ENSG00000240375	-0.266738	5.21389	0.0265018	0.366531	VPS26AP1	3	processed_pseudogene
ENSG00000100461	-0.0713943	5.21346	0.0265077	0.366531	RBM23	14	protein_coding
ENSG00000136378	0.263554	5.21314	0.0265122	0.366531	ADAMTS7	15	protein_coding
ENSG00000077312	0.0727932	5.20931	0.0265652	0.367031	SNRPA	19	protein_coding
ENSG00000146457	-0.0565355	5.2077	0.0265875	0.367104	WTAP	6	protein_coding
ENSG00000114120	-0.0849405	5.20607	0.0266101	0.367182	SLC25A36	3	protein_coding
ENSG00000006534	0.126452	5.19998	0.0266948	0.368021	ALDH3B1	11	protein_coding
ENSG00000271105	-0.23978	5.19925	0.0267049	0.368021	SCML2P2	16	processed_pseudogene
ENSG00000272555	-0.328489	5.19325	0.0267886	0.368848		2	lncRNA
ENSG00000124422	0.058611	5.19153	0.0268126	0.368848	USP22	17	protein_coding
ENSG00000136717	0.0852212	5.19129	0.026816	0.368848	BIN1	2	protein_coding
ENSG00000223394	-0.186225	5.18283	0.0269347	0.369325	TRBV29OR9-2	9	TR_V_pseudogene
ENSG00000154781	-0.101974	5.18233	0.0269417	0.369325	CCDC174	3	protein_coding
ENSG00000151239	-0.112833	5.18193	0.0269474	0.369325	TWF1	12	protein_coding
ENSG00000206511	0.426832	5.17815	0.0270238	0.369325	GABBR1	CHR_HSCHR6_MHC_QBL_CTG1	protein_coding
ENSG00000203666	-0.142574	5.17627	0.0270271	0.369325	EFCAB2	1	protein_coding
ENSG00000249685	-0.398712	5.17474	0.0270486	0.369325		4	lncRNA
ENSG00000119636	-0.123272	5.17471	0.0270491	0.369325	BBOF1	14	protein_coding
ENSG00000101558	-0.0802804	5.17375	0.0270627	0.369325	VAPA	18	protein_coding
ENSG00000066044	0.0811462	5.17357	0.0270652	0.369325	ELAVL1	19	protein_coding
ENSG00000023191	0.0690751	5.17334	0.0270685	0.369325	RNH1	11	protein_coding
ENSG00000071539	0.184538	5.17292	0.0270743	0.369325	TRIP13	5	protein_coding
ENSG00000077274	0.182597	5.17206	0.0270866	0.369325	CAPN6	X	protein_coding
ENSG00000123374	0.114544	5.1709	0.0271029	0.369325	CDK2	12	protein_coding
ENSG00000109736	0.132554	5.17048	0.0271089	0.369325	MFSD10	4	protein_coding
ENSG00000205765	-0.0857176	5.16826	0.0271403	0.369325	C5orf51	5	protein_coding
ENSG00000102871	0.119477	5.16642	0.0271665	0.369325	TRADD	16	protein_coding
ENSG00000228519	0.436634	5.1647	0.0271908	0.369325		X	processed_pseudogene
ENSG00000124383	-0.117919	5.16373	0.0272046	0.369325	MPHOSPH10	2	protein_coding
ENSG00000116679	-0.115212	5.16373	0.0272046	0.369325	IVNS1ABP	1	protein_coding
ENSG00000107625	-0.0847323	5.1635	0.0272079	0.369325	DDX50	10	protein_coding
ENSG00000114115	0.209818	5.16343	0.0272089	0.369325	RBP1	3	protein_coding
ENSG00000171055	-0.069333	5.15942	0.027266	0.369624	FEZ2	2	protein_coding
ENSG00000186564	0.121893	5.15928	0.0272679	0.369624	FOXD2	1	protein_coding
ENSG00000282573	0.280094	5.15828	0.0272822	0.369624		CHR_HSCHR8_5_CTG7	lncRNA
ENSG00000186704	0.198586	5.15617	0.0273123	0.369661	DTX2P1	7	transcribed_unprocessed_pseudogene
ENSG00000177685	0.151613	5.15388	0.0273449	0.369661	CRACR2B	11	protein_coding
ENSG00000154678	0.171064	5.15369	0.0273477	0.369661	PDE1C	7	protein_coding
ENSG00000100883	-0.0759374	5.15224	0.0273684	0.369661	SRP54	14	protein_coding
ENSG00000151773	-0.126643	5.15056	0.0273925	0.369661	CCDC122	13	protein_coding
ENSG00000155158	-0.0855141	5.14902	0.0274145	0.369661	TTC39B	9	protein_coding
ENSG00000196453	0.101353	5.14867	0.0274195	0.369661	ZNF777	7	protein_coding
ENSG00000154898	-0.131529	5.14796	0.0274298	0.369661	CCDC144CP	17	transcribed_processed_pseudogene
ENSG00000178691	-0.0792322	5.14627	0.027454	0.369661	SUZ12	17	protein_coding
ENSG00000167749	-0.300671	5.1452	0.0274694	0.369661	KLK4	19	protein_coding
ENSG00000159692	0.0820098	5.14372	0.0274907	0.369661	CTBP1	4	protein_coding
ENSG00000135423	0.224304	5.1432	0.0274981	0.369661	GLS2	12	protein_coding
ENSG00000139697	-0.0591495	5.14259	0.0275069	0.369661	SBNO1	12	protein_coding
ENSG00000188010	-0.117188	5.1388	0.0275614	0.370164	MORN2	2	protein_coding
ENSG00000184381	0.183257	5.1364	0.027596	0.370355	PLA2G6	22	protein_coding
ENSG00000114395	0.111227	5.12936	0.0276978	0.370355	CYB561D2	3	protein_coding
ENSG00000140320	0.115543	5.12914	0.027701	0.370355	BAHD1	15	protein_coding
ENSG00000131171	-0.120142	5.12868	0.0277077	0.370355	SH3BGRL	X	protein_coding
ENSG00000089289	-0.0966971	5.1284	0.0277116	0.370355	IGBP1	X	protein_coding
ENSG00000115204	0.0687888	5.12813	0.0277156	0.370355	MPV17	2	protein_coding
ENSG00000204104	-0.128718	5.12749	0.0277248	0.370355	TRAF3IP1	2	protein_coding
ENSG00000171503	-0.12096	5.12734	0.0277271	0.370355	ETFDH	4	protein_coding
ENSG00000124019	0.270371	5.12593	0.0277476	0.370355	FAM124B	2	protein_coding
ENSG00000177971	0.0800272	5.12441	0.0277696	0.370355	IMP3	15	protein_coding
ENSG00000043039	-0.167767	5.12239	0.027799	0.370355	BARX2	11	protein_coding
ENSG00000181523	0.150056	5.12183	0.0278072	0.370355	SGSH	17	protein_coding
ENSG00000114784	-0.0909707	5.12032	0.0278291	0.370355	EIF1B	3	protein_coding
ENSG00000090006	0.192187	5.12327	0.0278414	0.370355	LTBP4	19	protein_coding
ENSG00000266993	-0.262315	5.11911	0.0278468	0.370355		1	lncRNA
ENSG00000113648	0.055336	5.11782	0.0278655	0.370355	MACROH2A1	5	protein_coding
ENSG00000135363	0.206986	5.11692	0.0278786	0.370355	LMO2	11	protein_coding
ENSG00000173597	-0.121649	5.11658	0.0278835	0.370355	SULT1B1	4	protein_coding
ENSG00000065717	0.140705	5.11477	0.02791	0.3704	TLE2	19	protein_coding
ENSG00000113108	0.125204	5.11401	0.0279211	0.3704	APBB3	5	protein_coding
ENSG00000101144	0.271122	5.11137	0.0279597	0.370621	BMP7	20	protein_coding
ENSG00000130695	0.0807674	5.10981	0.0279826	0.370621	CEP85	1	protein_coding
ENSG00000141577	0.13995	5.10865	0.0279996	0.370621	CEP131	17	protein_coding
ENSG00000072954	0.115673	5.10811	0.0280074	0.370621	TMEM38A	19	protein_coding
ENSG00000095370	0.26791	5.10702	0.0280234	0.370621	SH2D3C	9	protein_coding
ENSG00000257052	-0.426284	5.10349	0.0280754	0.371081		11	lncRNA
ENSG00000286193	-0.345258	5.09994	0.0281276	0.371545		5	lncRNA
ENSG00000182903	-0.0811752	5.0986	0.0281473	0.371579	ZNF721	4	protein_coding
ENSG00000185090	0.136855	5.09734	0.0281659	0.371598	MANEAL	1	protein_coding
ENSG00000166557	0.112404	5.09462	0.0282061	0.371901	TMED3	15	protein_coding
ENSG00000004766	-0.0796663	5.09088	0.0282613	0.372293	VPS50	7	protein_coding
ENSG00000187762	-0.179151	5.09028	0.0282702	0.372293	HSPE1P11	6	processed_pseudogene
ENSG00000143337	-0.0973684	5.08807	0.028303	0.372498	TOR1AIP1	1	protein_coding
ENSG00000177879	-0.111211	5.08668	0.0283236	0.372543	AP3S1	5	protein_coding
ENSG00000196976	0.114538	5.08268	0.028383	0.372904	LAGE3	X	protein_coding
ENSG00000088970	-0.202257	5.08313	0.0283918	0.372904	KIZ	20	protein_coding
ENSG00000185324	0.124516	5.08135	0.0284027	0.372904	CDK10	16	protein_coding
ENSG00000186660	-0.0544112	5.07707	0.0284666	0.373516	ZFP91	11	protein_coding
ENSG00000239246	0.230063	5.07301	0.0285271	0.373907		17	processed_pseudogene
ENSG00000154258	-0.235149	5.07255	0.0285386	0.373907	ABCA9	17	protein_coding
ENSG00000213144	-0.584204	5.07161	0.0285482	0.373907		12	processed_pseudogene
ENSG00000225527	-0.299062	5.07001	0.028572	0.373993		10	lncRNA
ENSG00000162804	0.206473	5.06955	0.0285976	0.374053	SNED1	2	protein_coding
ENSG00000171848	0.158535	5.06745	0.0286112	0.374053	RRM2	2	protein_coding
ENSG00000180938	-0.108771	5.06514	0.0286452	0.37421	ZNF572	8	protein_coding
ENSG00000234728	0.123464	5.06365	0.0286676	0.37421	SNHG32	CHR_HSCHR6_MHC_APD_CTG1	protein_coding
ENSG00000147649	-0.0947848	5.06282	0.0286799	0.37421	MTDH	8	protein_coding
ENSG00000162065	0.148254	5.06041	0.0287163	0.37421	TBC1D24	16	protein_coding
ENSG00000146963	-0.0804422	5.06024	0.0287188	0.37421	LUC7L2	7	protein_coding
ENSG00000156413	0.110996	5.05897	0.028738	0.37421	FUT6	19	protein_coding
ENSG00000276482	0.149492	5.05856	0.0287442	0.37421	SLC12A7	CHR_HSCHR5_4_CTG1	protein_coding
ENSG00000198055	0.114424	5.05627	0.0287787	0.374435	GRK6	5	protein_coding
ENSG00000161618	0.142051	5.05287	0.0288301	0.374759	ALDH16A1	19	protein_coding
ENSG00000141698	0.131358	5.05233	0.0288383	0.374759	NT5C3B	17	protein_coding
ENSG00000276497	-2.39943	5.21348	0.0288744	0.375004	APBA1	CHR_HSCHR9_1_CTG2	protein_coding
ENSG00000225178	0.117693	5.04365	0.0289699	0.375341	RPSAP58	19	processed_pseudogene
ENSG00000072062	0.191552	5.04192	0.0289962	0.375341	PRKACA	19	protein_coding
ENSG00000176101	0.0968706	5.04177	0.0289984	0.375341	SSNA1	9	protein_coding
ENSG00000286037	-0.398168	5.04146	0.0290032	0.375341		19	lncRNA
ENSG00000227345	-0.0525719	5.04143	0.0290036	0.375341	PARG	10	protein_coding
ENSG00000130309	0.0758407	5.04028	0.0290211	0.375341	COLGALT1	19	protein_coding
ENSG00000230453	-0.232346	5.04024	0.0290218	0.375341	ANKRD18B	9	protein_coding
ENSG00000118217	-0.0607796	5.03199	0.0291477	0.376549	ATF6	1	protein_coding
ENSG00000144579	0.0836885	5.03155	0.0291545	0.376549	CTDSP1	2	protein_coding
ENSG00000257660	-0.240936	5.03002	0.0291779	0.376549	ADCY6-DT	12	lncRNA
ENSG00000142185	0.272754	5.02896	0.0292165	0.376549	TRPM2	21	protein_coding
ENSG00000129195	0.184374	5.02744	0.0292175	0.376549	PIMREG	17	protein_coding
ENSG00000169679	0.247102	5.02663	0.0292299	0.376549	BUB1	2	protein_coding
ENSG00000271643	-0.142558	5.02617	0.0292369	0.376549		3	lncRNA
ENSG00000270580	0.288229	5.02411	0.0292686	0.376584		16	lncRNA
ENSG00000204138	-0.0833482	5.01936	0.0293416	0.376584	PHACTR4	1	protein_coding
ENSG00000153006	-0.0943719	5.01919	0.0293442	0.376584	SREK1IP1	5	protein_coding
ENSG00000251046	0.407188	5.01917	0.0293447	0.376584	ZNF969P	4	processed_pseudogene
ENSG00000089682	-0.100157	5.01909	0.0293458	0.376584	RBM41	X	protein_coding
ENSG00000136451	-0.0633181	5.0181	0.0293611	0.376584	VEZF1	17	protein_coding
ENSG00000076826	0.137516	5.01808	0.0293613	0.376584	CAMSAP3	19	protein_coding
ENSG00000107669	-0.0916746	5.01475	0.0294128	0.376752	ATE1	10	protein_coding
ENSG00000136052	-0.0825457	5.01381	0.0294274	0.376752	SLC41A2	12	protein_coding
ENSG00000176170	0.247871	5.01334	0.0294347	0.376752	SPHK1	17	protein_coding
ENSG00000133422	-0.0736034	5.0119	0.0294569	0.376752	MORC2	22	protein_coding
ENSG00000206418	-0.0971105	5.01089	0.0294725	0.376752	RAB12	18	protein_coding
ENSG00000183734	0.174173	5.01023	0.0294827	0.376752	ASCL2	11	protein_coding
ENSG00000272009	-0.219438	5.00704	0.0295323	0.376752		6	lncRNA
ENSG00000228222	0.207342	5.00562	0.0295543	0.376752		2	lncRNA
ENSG00000120314	0.0719538	5.00481	0.0295669	0.376752	WDR55	5	protein_coding
ENSG00000115540	-0.0887514	5.00479	0.0295672	0.376752	MOB4	2	protein_coding
ENSG00000118526	0.15304	5.00385	0.0295818	0.376752	TCF21	6	protein_coding
ENSG00000261635	-0.191997	5.00269	0.0295998	0.376752		15	processed_pseudogene
ENSG00000100034	0.159817	5.00263	0.0296007	0.376752	PPM1F	22	protein_coding
ENSG00000254413	0.326618	5.00034	0.029685	0.377602	CHKB-CPT1B	22	protein_coding
ENSG00000149499	0.141799	4.99418	0.0297324	0.377984	EML3	11	protein_coding
ENSG00000127957	0.140587	4.99075	0.0297862	0.378415	PMS2P3	7	transcribed_unprocessed_pseudogene
ENSG00000084676	-0.0563074	4.98979	0.0298013	0.378415	NCOA1	2	protein_coding
ENSG00000179348	0.708946	4.99469	0.0298399	0.378552	GATA2	3	protein_coding
ENSG00000268500	1.13108	5.03836	0.029847	0.378552		19	protein_coding
ENSG00000224505	-0.221953	4.98285	0.0299102	0.378672		17	lncRNA
ENSG00000267169	0.260101	4.98281	0.0299109	0.378672		19	lncRNA
ENSG00000105825	0.492552	4.98393	0.029952	0.378672	TFPI2	7	protein_coding
ENSG00000122783	0.05945	4.97932	0.0299658	0.378672	CYREN	7	protein_coding
ENSG00000171451	0.160645	4.97737	0.0299966	0.378672	DSEL	18	protein_coding
ENSG00000236283	-0.513657	4.97709	0.0300009	0.378672		2	lncRNA
ENSG00000158106	0.218031	4.97386	0.0300521	0.378672	RHPN1	8	protein_coding
ENSG00000197635	-0.154267	4.97556	0.0300536	0.378672	DPP4	2	protein_coding
ENSG00000228623	-0.413034	4.97868	0.0300618	0.378672	ZNF883	9	transcribed_unprocessed_pseudogene
ENSG00000198108	0.219769	4.9725	0.0300735	0.378672	CHSY3	5	protein_coding
ENSG00000153201	-0.0859839	4.97194	0.0300824	0.378672	RANBP2	2	protein_coding
ENSG00000145675	-0.086724	4.97169	0.0300863	0.378672	PIK3R1	5	protein_coding
ENSG00000150093	-0.0843338	4.9705	0.0301052	0.378672	ITGB1	10	protein_coding
ENSG00000117500	-0.0657642	4.96957	0.0301199	0.378672	TMED5	1	protein_coding
ENSG00000169967	-0.0641537	4.96803	0.0301444	0.378672	MAP3K2	2	protein_coding
ENSG00000236912	0.243554	4.96763	0.0301507	0.378672	SAPCD1-AS1	CHR_HSCHR6_MHC_APD_CTG1	lncRNA
ENSG00000112576	0.145065	4.96605	0.0301757	0.378672	CCND3	6	protein_coding
ENSG00000203644	-0.106174	4.96547	0.0301851	0.378672		3	lncRNA
ENSG00000142208	0.0771798	4.96523	0.0301888	0.378672	AKT1	14	protein_coding
ENSG00000137880	0.128226	4.96365	0.0302139	0.378767	GCHFR	15	protein_coding
ENSG00000121879	-0.0767976	4.96079	0.0302594	0.37887	PIK3CA	3	protein_coding
ENSG00000197647	-0.121121	4.95869	0.0302929	0.37887	ZNF433	19	protein_coding
ENSG00000175772	-0.103281	4.95808	0.0303026	0.37887	LINC01106	2	lncRNA
ENSG00000249859	0.235906	4.95808	0.0303026	0.37887	PVT1	8	lncRNA
ENSG00000134255	-0.0628565	4.95712	0.030318	0.37887	CEPT1	1	protein_coding
ENSG00000165801	0.115022	4.95567	0.0303412	0.37887	ARHGEF40	14	protein_coding
ENSG00000261512	0.194161	4.95341	0.0303773	0.37887		16	lncRNA
ENSG00000136044	-0.109419	4.9531	0.0303823	0.37887	APPL2	12	protein_coding
ENSG00000163909	0.1692	4.95223	0.0303962	0.37887	HEYL	1	protein_coding
ENSG00000163166	-0.0992363	4.94976	0.0304357	0.37887	IWS1	2	protein_coding
ENSG00000162174	0.117749	4.94885	0.0304504	0.37887	ASRGL1	11	protein_coding
ENSG00000163945	0.148026	4.94775	0.030468	0.37887	UVSSA	4	protein_coding
ENSG00000145703	-0.125136	4.9464	0.0304896	0.37887	IQGAP2	5	protein_coding
ENSG00000272240	-0.444256	4.96797	0.0305113	0.37887		8	lncRNA
ENSG00000148690	-0.115385	4.94467	0.0305174	0.37887	FRA10AC1	10	protein_coding
ENSG00000140538	0.274119	4.94405	0.0305274	0.37887	NTRK3	15	protein_coding
ENSG00000171130	0.12354	4.94327	0.03054	0.37887	ATP6V0E2	7	protein_coding
ENSG00000256591	-0.208167	4.94266	0.0305497	0.37887		11	protein_coding
ENSG00000272472	-0.178271	4.94236	0.0305546	0.37887		6	lncRNA
ENSG00000184986	0.400881	4.93891	0.0306103	0.379343	TMEM121	14	protein_coding
ENSG00000142330	0.0896523	4.93414	0.0306872	0.379969	CAPN10	2	protein_coding
ENSG00000144791	0.0669808	4.93361	0.0306959	0.379969	LIMD1	3	protein_coding
ENSG00000218283	-0.225698	4.93141	0.0307315	0.380033	MORF4L1P1	1	processed_pseudogene
ENSG00000259675	0.44359	4.93112	0.0307362	0.380033		15	lncRNA
ENSG00000258316	-0.214003	4.92921	0.0307672	0.38017	KLF17P1	12	processed_pseudogene
ENSG00000224745	-0.186508	4.92714	0.0308006	0.38017		10	lncRNA
ENSG00000077152	0.447041	4.9343	0.0308065	0.38017	UBE2T	1	protein_coding
ENSG00000182541	0.0664471	4.9261	0.0308175	0.38017	LIMK2	22	protein_coding
ENSG00000115486	0.0733855	4.91884	0.0309358	0.381264	GGCX	2	protein_coding
ENSG00000186493	0.637724	4.94119	0.0309414	0.381264	C5orf38	5	protein_coding
ENSG00000181555	-0.0849685	4.91599	0.0309823	0.381551	SETD2	3	protein_coding
ENSG00000233822	0.155668	4.91208	0.0310463	0.381828	H2BC15	6	protein_coding
ENSG00000110092	0.231606	4.91147	0.0310562	0.381828	CCND1	11	protein_coding
ENSG00000112874	-0.122619	4.91138	0.0310577	0.381828	NUDT12	5	protein_coding
ENSG00000125505	0.155014	4.90957	0.0310874	0.381967	MBOAT7	19	protein_coding
ENSG00000269902	-0.303826	4.90835	0.0311075	0.381967		X	lncRNA
ENSG00000197321	-0.202789	4.91398	0.0311219	0.381967	SVIL	10	protein_coding
ENSG00000167703	0.144476	4.90622	0.0311424	0.382001	SLC43A2	17	protein_coding
ENSG00000163104	-0.0778356	4.90325	0.0311913	0.382282	SMARCAD1	4	protein_coding
ENSG00000184270	0.157417	4.90268	0.0312006	0.382282	H2AC21	1	protein_coding
ENSG00000100442	-0.08914	4.8997	0.0312498	0.382313	FKBP3	14	protein_coding
ENSG00000164124	-0.12525	4.89805	0.031277	0.382313	TMEM144	4	protein_coding
ENSG00000270133	-0.441115	4.89692	0.0312957	0.382313		5	lncRNA
ENSG00000261064	0.221214	4.89641	0.0313041	0.382313	LINC02256	15	lncRNA
ENSG00000147003	-0.281587	4.89548	0.0313194	0.382313	CLTRN	X	protein_coding
ENSG00000230732	-0.169686	4.89467	0.0313329	0.382313		3	lncRNA
ENSG00000274615	-0.26081	4.89465	0.0313331	0.382313		17	unprocessed_pseudogene
ENSG00000273108	-0.307794	4.89397	0.0313443	0.382313		10	lncRNA
ENSG00000130787	0.0934249	4.89235	0.0313712	0.382425	HIP1R	12	protein_coding
ENSG00000255104	-0.798217	4.89983	0.0314151	0.38266		17	protein_coding
ENSG00000272247	-0.32099	4.88741	0.0314532	0.38266		3	lncRNA
ENSG00000104093	-0.0737346	4.88637	0.0314704	0.38266	DMXL2	15	protein_coding
ENSG00000179115	0.0971656	4.88621	0.0314731	0.38266	FARSA	19	protein_coding
ENSG00000196456	0.204802	4.88452	0.0315011	0.38266	ZNF775	7	protein_coding
ENSG00000132749	0.119109	4.88386	0.0315121	0.38266	TESMIN	11	protein_coding
ENSG00000111237	-0.0781594	4.88284	0.0315291	0.38266	VPS29	12	protein_coding
ENSG00000104907	0.122863	4.88267	0.0315319	0.38266	TRMT1	19	protein_coding
ENSG00000176623	-0.0715864	4.8804	0.0315698	0.382906	RMDN1	8	protein_coding
ENSG00000099840	0.244327	4.87389	0.0316786	0.383706	IZUMO4	19	protein_coding
ENSG00000035928	-0.108095	4.87342	0.0316865	0.383706	RFC1	4	protein_coding
ENSG00000056097	-0.0726005	4.87327	0.031689	0.383706	ZFR	5	protein_coding
ENSG00000260267	0.0889375	4.87147	0.0317191	0.383856		16	lncRNA
ENSG00000228451	-0.218649	4.86868	0.0317659	0.383949	SDAD1P1	8	transcribed_processed_pseudogene
ENSG00000138246	-0.0671328	4.86727	0.0317896	0.383949	DNAJC13	3	protein_coding
ENSG00000144837	0.252761	4.86641	0.031804	0.383949	PLA1A	3	protein_coding
ENSG00000047617	0.359744	4.8658	0.0318142	0.383949	ANO2	12	protein_coding
ENSG00000248909	-0.163302	4.86573	0.0318154	0.383949	HMGB1P21	5	processed_pseudogene
ENSG00000147526	-0.0817639	4.86142	0.031888	0.38461	TACC1	8	protein_coding
ENSG00000104047	-0.0757365	4.85913	0.0319266	0.384861	DTWD1	15	protein_coding
ENSG00000215114	-0.0613599	4.85664	0.0319687	0.384955	UBXN2B	8	protein_coding
ENSG00000166855	-0.0762438	4.85657	0.0319699	0.384955	CLPX	15	protein_coding
ENSG00000172819	0.118215	4.85504	0.0319958	0.384996	RARG	12	protein_coding
ENSG00000111596	-0.0511047	4.85426	0.0320089	0.384996	CNOT2	12	protein_coding
ENSG00000123136	0.0966399	4.85263	0.0320365	0.385113	DDX39A	19	protein_coding
ENSG00000086065	-0.118997	4.8515	0.0320558	0.385132	CHMP5	9	protein_coding
ENSG00000132591	0.0627769	4.85006	0.03208	0.385209	ERAL1	17	protein_coding
ENSG00000064199	-0.16601	4.84852	0.0321062	0.38521	SPA17	11	protein_coding
ENSG00000182732	0.333832	4.84796	0.0321157	0.38521	RGS6	14	protein_coding
ENSG00000115267	-0.200701	4.84722	0.0321831	0.385461	IFIH1	2	protein_coding
ENSG00000183762	0.107431	4.84376	0.0321872	0.385461	KREMEN1	22	protein_coding
ENSG00000152422	-0.111193	4.84207	0.0322159	0.385461	XRCC4	5	protein_coding
ENSG00000169621	-0.131988	4.84175	0.0322215	0.385461	APLF	2	protein_coding
ENSG00000128191	0.0860296	4.84026	0.0322469	0.385461	DGCR8	22	protein_coding
ENSG00000213412	-0.2858	4.84022	0.0322476	0.385461	HNRNPA1P33	10	processed_pseudogene
ENSG00000115761	-0.0769894	4.83749	0.0322941	0.385461	NOL10	2	protein_coding
ENSG00000198855	0.119645	4.83664	0.0323086	0.385461	FICD	12	protein_coding
ENSG00000128283	0.126361	4.83594	0.0323207	0.385461	CDC42EP1	22	protein_coding
ENSG00000155097	-0.0861467	4.83474	0.0323411	0.385461	ATP6V1C1	8	protein_coding
ENSG00000284976	0.148357	4.83399	0.032354	0.385461		9	protein_coding
ENSG00000103021	0.151414	4.83188	0.0323902	0.385461	CCDC113	16	protein_coding
ENSG00000157500	-0.0694851	4.83114	0.0324028	0.385461	APPL1	3	protein_coding
ENSG00000111110	0.110807	4.82609	0.0324896	0.385461	PPM1H	12	protein_coding
ENSG00000167617	0.325916	4.83537	0.0324931	0.385461	CDC42EP5	19	protein_coding
ENSG00000125971	-0.0954543	4.8248	0.0325117	0.385461	DYNLRB1	20	protein_coding
ENSG00000196867	-0.318278	4.8238	0.0325289	0.385461	ZFP28	19	protein_coding
ENSG00000261236	0.148851	4.82374	0.0325299	0.385461	BOP1	8	protein_coding
ENSG00000131375	-0.0655923	4.82283	0.0325457	0.385461	CAPN7	3	protein_coding
ENSG00000198959	0.247312	4.83057	0.0325481	0.385461	TGM2	20	protein_coding
ENSG00000136770	-0.0871946	4.82197	0.0325605	0.385461	DNAJC1	10	protein_coding
ENSG00000147853	-0.0848108	4.82096	0.0325778	0.385461	AK3	9	protein_coding
ENSG00000132507	0.0843739	4.82009	0.0325928	0.385461	EIF5A	17	protein_coding
ENSG00000227908	-0.211571	4.81785	0.0326315	0.385461		5	lncRNA
ENSG00000106031	-0.375301	4.81914	0.0326382	0.385461	HOXA13	7	protein_coding
ENSG00000272040	-0.169467	4.81726	0.0326417	0.385461		5	lncRNA
ENSG00000087074	-0.172842	4.81854	0.0326514	0.385461	PPP1R15A	19	protein_coding
ENSG00000196110	0.280222	4.81645	0.0326558	0.385461	ZNF699	19	protein_coding
ENSG00000039319	-0.0827381	4.81637	0.0326572	0.385461	ZFYVE16	5	protein_coding
ENSG00000136279	0.0686042	4.81559	0.0326707	0.385461	DBNL	7	protein_coding
ENSG00000260314	-0.137617	4.81428	0.0326934	0.385519	MRC1	10	protein_coding
ENSG00000106144	0.106108	4.81255	0.0327233	0.385661	CASP2	7	protein_coding
ENSG00000234636	0.348157	4.80929	0.0327799	0.38578	MED14OS	X	lncRNA
ENSG00000244733	-0.142667	4.80865	0.032791	0.38578		10	lncRNA
ENSG00000276410	0.205399	4.80753	0.0328104	0.38578	H2BC3	6	protein_coding
ENSG00000138785	-0.0739012	4.80621	0.0328334	0.38578	INTS12	4	protein_coding
ENSG00000265750	-0.229538	4.80585	0.0328397	0.38578		18	lncRNA
ENSG00000152439	-0.119059	4.80581	0.0328403	0.38578	ZNF773	19	protein_coding
ENSG00000176473	0.077637	4.80407	0.0328706	0.385927	WDR25	14	protein_coding
ENSG00000073169	0.097681	4.80222	0.0329029	0.38593	SELENOO	22	protein_coding
ENSG00000176261	-0.0877943	4.80201	0.0329066	0.38593	ZBTB8OS	1	protein_coding
ENSG00000159399	-0.163491	4.80375	0.0329261	0.385946	HK2	2	protein_coding
ENSG00000172009	0.115035	4.79989	0.0329436	0.385946	THOP1	19	protein_coding
ENSG00000272391	0.104715	4.79874	0.0329636	0.385972	POM121C	7	protein_coding
ENSG00000138660	-0.20908	4.79508	0.0330277	0.38624	AP1AR	4	protein_coding
ENSG00000159216	0.135229	4.79457	0.0330366	0.38624	RUNX1	21	protein_coding
ENSG00000276334	-0.112368	4.79412	0.0330443	0.38624		2	lncRNA
ENSG00000162066	0.132964	4.79305	0.0330632	0.38624	AMDHD2	16	protein_coding
ENSG00000137821	-0.109809	4.7914	0.0330921	0.38624	LRRC49	15	protein_coding
ENSG00000153827	-0.0578122	4.7913	0.0330938	0.38624	TRIP12	2	protein_coding
ENSG00000168958	-0.0521369	4.7903	0.0331115	0.38624	MFF	2	protein_coding
ENSG00000118518	-0.0609617	4.78928	0.0331292	0.38624	RNF146	6	protein_coding
ENSG00000171700	0.270773	4.78691	0.0331715	0.386524	RGS19	20	protein_coding
ENSG00000198301	-0.0954294	4.78364	0.0332285	0.386809	SDAD1	4	protein_coding
ENSG00000271882	-0.28635	4.78214	0.033255	0.386809		8	lncRNA
ENSG00000167280	0.107017	4.78141	0.0332679	0.386809	ENGASE	17	protein_coding
ENSG00000232486	-0.15425	4.78071	0.0332802	0.386809		9	processed_pseudogene
ENSG00000165209	-0.0812435	4.78007	0.0332914	0.386809	STRBP	9	protein_coding
ENSG00000267422	0.311453	4.77931	0.0333049	0.386809		19	transcribed_processed_pseudogene
ENSG00000149761	0.103245	4.7784	0.033321	0.386809	NUDT22	11	protein_coding
ENSG00000171659	-0.175298	4.77293	0.0334178	0.387552	GPR34	X	protein_coding
ENSG00000244119	-0.192089	4.77098	0.0334525	0.387552	PDCL3P4	3	processed_pseudogene
ENSG00000148400	0.278815	4.7736	0.0334525	0.387552	NOTCH1	9	protein_coding
ENSG00000110723	-0.141012	4.77133	0.0334566	0.387552	EXPH5	11	protein_coding
ENSG00000183735	-0.0711982	4.76944	0.0334798	0.387613	TBK1	12	protein_coding
ENSG00000179632	0.0822706	4.76638	0.0335341	0.388035	MAF1	8	protein_coding
ENSG00000011132	0.0999165	4.76213	0.0336099	0.388704	APBA3	19	protein_coding
ENSG00000162927	-0.116379	4.76026	0.0336432	0.388882	PUS10	2	protein_coding
ENSG00000140319	-0.122457	4.75629	0.0337142	0.389145	SRP14	15	protein_coding
ENSG00000079785	-0.0849081	4.75573	0.0337243	0.389145	DDX1	2	protein_coding
ENSG00000243770	0.27551	4.75385	0.0337579	0.389145	RN7SL65P	2	misc_RNA
ENSG00000174197	-0.0704128	4.7528	0.0337767	0.389145	MGA	15	protein_coding
ENSG00000265485	0.234967	4.75269	0.0337787	0.389145	LINC01915	18	lncRNA
ENSG00000115053	-0.157009	4.75412	0.033783	0.389145	NCL	2	protein_coding
ENSG00000163001	-0.111412	4.75196	0.0337918	0.389145	CFAP36	2	protein_coding
ENSG00000261226	0.268718	4.74963	0.0338336	0.389292		16	lncRNA
ENSG00000234906	-0.470142	4.75189	0.0338432	0.389292	APOC2	19	protein_coding
ENSG00000278637	0.178142	4.74787	0.0338652	0.389292	H4C1	6	protein_coding
ENSG00000137414	-0.0859955	4.74724	0.0338765	0.389292	FAM8A1	6	protein_coding
ENSG00000158715	0.110057	4.74253	0.0339614	0.389467	SLC45A3	1	protein_coding
ENSG00000168894	0.106374	4.74152	0.0339797	0.389467	RNF181	2	protein_coding
ENSG00000178952	0.0679842	4.74146	0.0339807	0.389467	TUFM	16	protein_coding
ENSG00000118194	-0.341046	4.74079	0.0339928	0.389467	TNNT2	1	protein_coding
ENSG00000116299	0.112129	4.73951	0.0340159	0.389467	KIAA1324	1	protein_coding
ENSG00000131477	0.245016	4.73831	0.0340378	0.389467	RAMP2	17	protein_coding
ENSG00000254681	0.242907	4.73806	0.034056	0.389467	PKD1P5	16	transcribed_unprocessed_pseudogene
ENSG00000196639	-0.106716	4.73714	0.0340588	0.389467	HRH1	3	protein_coding
ENSG00000138768	-0.0850616	4.73565	0.0340858	0.389467	USO1	4	protein_coding
ENSG00000111727	-0.0756076	4.73558	0.0340871	0.389467	HCFC2	12	protein_coding
ENSG00000248866	-0.11562	4.73544	0.0340896	0.389467	USP46-AS1	4	lncRNA
ENSG00000176125	0.192485	4.73356	0.0341236	0.38965	UFSP1	7	protein_coding
ENSG00000138050	-0.147332	4.73238	0.0341452	0.389691	THUMPD2	2	protein_coding
ENSG00000254911	-0.125104	4.73037	0.0341816	0.389723	SCARNA9	11	lncRNA
ENSG00000163710	-0.493032	4.73341	0.0341947	0.389723	PCOLCE2	3	protein_coding
ENSG00000036257	-0.0628138	4.72924	0.034202	0.389723	CUL3	2	protein_coding
ENSG00000177156	0.0833485	4.72606	0.0342599	0.390043	TALDO1	11	protein_coding
ENSG00000145780	-0.0936378	4.72572	0.0342662	0.390043	FEM1C	5	protein_coding
ENSG00000139793	-0.0807969	4.72423	0.0342933	0.390147	MBNL2	13	protein_coding
ENSG00000157150	-0.168608	4.72197	0.0343346	0.390402	TIMP4	3	protein_coding
ENSG00000214756	0.230987	4.7281	0.0343535	0.390402	CSKMT	11	protein_coding
ENSG00000137309	0.0903769	4.71869	0.0343945	0.390402	HMGA1	6	protein_coding
ENSG00000156804	-0.250884	4.7276	0.0344119	0.390402	FBXO32	8	protein_coding
ENSG00000110768	-0.0610825	4.71679	0.0344293	0.390402	GTF2H1	11	protein_coding
ENSG00000171295	-0.107443	4.71603	0.0344431	0.390402	ZNF440	19	protein_coding
ENSG00000083857	-0.090599	4.71578	0.0344478	0.390402	FAT1	4	protein_coding
ENSG00000117691	0.0879441	4.71343	0.0344908	0.390402	NENF	1	protein_coding
ENSG00000276644	0.112278	4.71327	0.0344937	0.390402	DACH1	13	protein_coding
ENSG00000260517	-0.207912	4.71236	0.0345104	0.390402		16	lncRNA
ENSG00000107864	-0.0904501	4.71216	0.0345141	0.390402	CPEB3	10	protein_coding
ENSG00000118898	-0.13641	4.70991	0.0345554	0.390537	PPL	16	protein_coding
ENSG00000160360	0.203433	4.70949	0.0345632	0.390537	GPSM1	9	protein_coding
ENSG00000107290	-0.0797396	4.70854	0.0345806	0.390537	SETX	9	protein_coding
ENSG00000113387	-0.0922025	4.70758	0.0345982	0.390537	SUB1	5	protein_coding
ENSG00000196263	-0.156885	4.70489	0.0346478	0.390775	ZNF471	19	protein_coding
ENSG00000149182	0.0581038	4.70395	0.0346651	0.390775	ARFGAP2	11	protein_coding
ENSG00000187800	0.217838	4.70244	0.034693	0.390775	PEAR1	1	protein_coding
ENSG00000165025	0.080101	4.70215	0.0346983	0.390775	SYK	9	protein_coding
ENSG00000153015	-0.0927516	4.70155	0.0347095	0.390775	CWC27	5	protein_coding
ENSG00000076641	-0.137415	4.70022	0.034734	0.390848	PAG1	8	protein_coding
ENSG00000115616	-0.159588	4.69878	0.0347606	0.390934	SLC9A2	2	protein_coding
ENSG00000101474	0.0773692	4.69785	0.0347778	0.390934	APMAP	20	protein_coding
ENSG00000164068	0.0825549	4.69687	0.034796	0.390935	RNF123	3	protein_coding
ENSG00000081307	-0.0691308	4.69577	0.0348164	0.390962	UBA5	3	protein_coding
ENSG00000187243	0.237963	4.69427	0.0348441	0.391071	MAGED4B	X	protein_coding
ENSG00000237827	-0.185009	4.69313	0.0348653	0.391105	RPS15AP29	10	processed_pseudogene
ENSG00000230373	-0.17562	4.69069	0.0349107	0.391286	GOLGA6L5P	15	transcribed_unprocessed_pseudogene
ENSG00000007168	-0.0579564	4.69032	0.0349176	0.391286	PAFAH1B1	17	protein_coding
ENSG00000181284	0.122664	4.68288	0.035056	0.392543	TMEM102	17	protein_coding
ENSG00000130749	-0.111509	4.68221	0.0350686	0.392543	ZC3H4	19	protein_coding
ENSG00000284431	0.245423	4.68091	0.0350929	0.392543		22	protein_coding
ENSG00000126759	0.368653	4.68333	0.0351022	0.392543	CFP	X	protein_coding
ENSG00000136235	-0.228756	4.68754	0.0351325	0.392679	GPNMB	7	protein_coding
ENSG00000178188	0.107219	4.6773	0.0351603	0.392787	SH2B1	16	protein_coding
ENSG00000136436	-0.0845706	4.67515	0.0352006	0.392912	CALCOCO2	17	protein_coding
ENSG00000271614	0.150495	4.67477	0.0352079	0.392912	ATP2B1-AS1	12	lncRNA
ENSG00000175536	0.212524	4.67331	0.0352353	0.392997	LIPT2	11	protein_coding
ENSG00000007541	0.130944	4.67146	0.0352699	0.392997	PIGQ	16	protein_coding
ENSG00000239474	-0.210299	4.67085	0.0352815	0.392997	KLHL41	2	protein_coding
ENSG00000153187	-0.0758443	4.6705	0.035288	0.392997	HNRNPU	1	protein_coding
ENSG00000101928	-0.115867	4.66933	0.0353101	0.39304	MOSPD1	X	protein_coding
ENSG00000146540	0.0878092	4.66832	0.035329	0.393048	C7orf50	7	protein_coding
ENSG00000280798	-0.0968513	4.66633	0.0353665	0.393133	LINC00294	11	lncRNA
ENSG00000143373	0.0653334	4.66551	0.035382	0.393133	ZNF687	1	protein_coding
ENSG00000163930	0.0665261	4.66503	0.0353911	0.393133	BAP1	3	protein_coding
ENSG00000161551	-0.11674	4.66132	0.0354611	0.393334	ZNF577	19	protein_coding
ENSG00000139726	-0.0663463	4.65941	0.0354972	0.393334	DENR	12	protein_coding
ENSG00000160439	0.0833413	4.65884	0.0355081	0.393334	RDH13	19	protein_coding
ENSG00000132424	-0.107489	4.65835	0.0355172	0.393334	PNISR	6	protein_coding
ENSG00000187904	0.437602	4.65835	0.0355173	0.393334		4	lncRNA
ENSG00000157593	0.0879528	4.65666	0.0355492	0.393334	SLC35B2	6	protein_coding
ENSG00000260691	-0.183837	4.65659	0.0355547	0.393334	ANKRD20A1	9	protein_coding
ENSG00000104765	-0.116327	4.6563	0.0355561	0.393334	BNIP3L	8	protein_coding
ENSG00000204410	0.209504	4.65542	0.0355727	0.393334	MSH5	6	protein_coding
ENSG00000134333	-0.125502	4.65031	0.0356697	0.393927	LDHA	11	protein_coding
ENSG00000113522	-0.121239	4.64986	0.0356784	0.393927	RAD50	5	protein_coding
ENSG00000108773	0.116609	4.64973	0.0356809	0.393927	KAT2A	17	protein_coding
ENSG00000049192	0.332457	4.64903	0.0357162	0.394009	ADAMTS6	5	protein_coding
ENSG00000101189	0.0755284	4.64743	0.0357247	0.394009	MRGBP	20	protein_coding
ENSG00000172380	-0.101952	4.64162	0.0358355	0.39503	GNG12	1	protein_coding
ENSG00000215861	-0.198359	4.64033	0.0358602	0.395101		1	transcribed_unprocessed_pseudogene
ENSG00000270882	0.165662	4.64215	0.0358861	0.395185	H4C14	1	protein_coding
ENSG00000177352	0.0725348	4.63746	0.0359151	0.395303	CCDC71	3	protein_coding
ENSG00000166454	-0.05601	4.63293	0.036002	0.395898	ATMIN	16	protein_coding
ENSG00000223764	0.19271	4.63274	0.0360057	0.395898	LINC02593	1	lncRNA
ENSG00000111011	-0.0818869	4.63162	0.0360272	0.395934	RSRC2	12	protein_coding
ENSG00000164879	-0.218752	4.62865	0.0360843	0.396311	CA3	8	protein_coding
ENSG00000183726	-0.0802196	4.62552	0.0361446	0.396311	TMEM50A	1	protein_coding
ENSG00000141027	-0.0652667	4.62524	0.0361501	0.396311	NCOR1	17	protein_coding
ENSG00000134283	-0.0582338	4.62513	0.0361522	0.396311	PPHLN1	12	protein_coding
ENSG00000181026	0.162121	4.62543	0.0361531	0.396311	AEN	15	protein_coding
ENSG00000173575	-0.0654695	4.6215	0.0362224	0.396753	CHD2	15	protein_coding
ENSG00000073803	-0.0786924	4.6211	0.0362301	0.396753	MAP3K13	3	protein_coding
ENSG00000109534	-0.0867167	4.6167	0.0363153	0.397143	GAR1	4	protein_coding
ENSG00000106245	-0.0935662	4.61655	0.0363182	0.397143	BUD31	7	protein_coding
ENSG00000172775	-0.0814999	4.61642	0.0363207	0.397143	PSME3IP1	16	protein_coding
ENSG00000197892	-0.0742822	4.61498	0.0363487	0.397148	KIF13B	8	protein_coding
ENSG00000123496	0.40964	4.61451	0.0363578	0.397148	IL13RA2	X	protein_coding
ENSG00000112877	0.138998	4.61251	0.0363967	0.397232	CEP72	5	protein_coding
ENSG00000234420	-0.117289	4.61222	0.0364023	0.397232	ZNF37BP	10	transcribed_processed_pseudogene
ENSG00000259479	0.147314	4.61067	0.0364324	0.397361	SORD2P	15	transcribed_unprocessed_pseudogene
ENSG00000055211	-0.0845693	4.60912	0.0364626	0.39749	GINM1	6	protein_coding
ENSG00000177732	0.184648	4.60818	0.0364809	0.39749	SOX12	20	protein_coding
ENSG00000185504	0.12501	4.60469	0.036549	0.397752	FAAP100	17	protein_coding
ENSG00000023287	-0.0920555	4.60435	0.0365557	0.397752	RB1CC1	8	protein_coding
ENSG00000242802	0.131522	4.60389	0.0365647	0.397752	AP5Z1	7	protein_coding
ENSG00000033800	-0.0605188	4.60239	0.036594	0.397752	PIAS1	15	protein_coding
ENSG00000101442	0.0693897	4.60224	0.0365969	0.397752	ACTR5	20	protein_coding
ENSG00000171291	-0.0828086	4.6013	0.0366153	0.397752	ZNF439	19	protein_coding
ENSG00000136270	0.0755423	4.5986	0.036668	0.398126	TBRG4	7	protein_coding
ENSG00000169609	0.101641	4.59696	0.0367002	0.398275	C15orf40	15	protein_coding
ENSG00000253710	-0.0481294	4.59482	0.0367423	0.398533	ALG11	13	protein_coding
ENSG00000240695	-0.142654	4.59273	0.0367833	0.398777		3	processed_pseudogene
ENSG00000169507	-0.177234	4.59078	0.0368217	0.398994	SLC38A11	2	protein_coding
[truncated: 494 more rows]

## Sheet: S2_GO_BP_Terms_DEgenes
Supplementary Table 2: GO Biological Process terms enriched (FDR adjusted p<0.05) in nominally differentially expressed genes (p<0.05)
ID	Description	GeneRatio	BgRatio	Pvalue	FDR	geneID	Count
GO:0031503	protein-containing complex localization	62/1939	297/20536	1.70842e-09	1.02112e-05	ENSG00000197557/ENSG00000213024/ENSG00000151461/ENSG00000122970/ENSG00000078674/ENSG00000147601/ENSG00000075711/ENSG00000032742/ENSG00000063244/ENSG00000116473/ENSG00000090989/ENSG00000154240/ENSG00000115268/ENSG00000132661/ENSG00000143740/ENSG00000125676/ENSG00000122566/ENSG00000096872/ENSG00000083896/ENSG00000125351/ENSG00000079950/ENSG00000106299/ENSG00000137845/ENSG00000183684/ENSG00000131652…	62
GO:0060968	regulation of gene silencing	37/1939	145/20536	1.42555e-08	4.26025e-05	ENSG00000102081/ENSG00000183598/ENSG00000125378/ENSG00000197409/ENSG00000269900/ENSG00000213024/ENSG00000184897/ENSG00000139546/ENSG00000055917/ENSG00000147669/ENSG00000275714/ENSG00000203811/ENSG00000114416/ENSG00000245532/ENSG00000278828/ENSG00000275379/ENSG00000198160/ENSG00000069248/ENSG00000197153/ENSG00000168298/ENSG00000066044/ENSG00000123374/ENSG00000153201/ENSG00000144791/ENSG00000272391…	37
GO:0071103	DNA conformation change	72/1939	393/20536	3.03209e-08	6.04094e-05	ENSG00000048649/ENSG00000183598/ENSG00000105011/ENSG00000127586/ENSG00000100297/ENSG00000197409/ENSG00000183207/ENSG00000071655/ENSG00000153147/ENSG00000025770/ENSG00000170004/ENSG00000177200/ENSG00000146918/ENSG00000188486/ENSG00000085224/ENSG00000184897/ENSG00000166508/ENSG00000145241/ENSG00000153922/ENSG00000100038/ENSG00000163946/ENSG00000073111/ENSG00000275714/ENSG00000160957/ENSG00000203811…	72
GO:0060147	regulation of posttranscriptional gene silencing	32/1939	124/20536	9.96753e-08	0.000119152	ENSG00000102081/ENSG00000183598/ENSG00000125378/ENSG00000197409/ENSG00000269900/ENSG00000213024/ENSG00000139546/ENSG00000055917/ENSG00000147669/ENSG00000275714/ENSG00000203811/ENSG00000114416/ENSG00000245532/ENSG00000278828/ENSG00000275379/ENSG00000069248/ENSG00000197153/ENSG00000066044/ENSG00000153201/ENSG00000144791/ENSG00000272391/ENSG00000278637/ENSG00000270882/ENSG00000141027/ENSG00000177700…	32
GO:0060966	regulation of gene silencing by RNA	32/1939	124/20536	9.96753e-08	0.000119152	ENSG00000102081/ENSG00000183598/ENSG00000125378/ENSG00000197409/ENSG00000269900/ENSG00000213024/ENSG00000139546/ENSG00000055917/ENSG00000147669/ENSG00000275714/ENSG00000203811/ENSG00000114416/ENSG00000245532/ENSG00000278828/ENSG00000275379/ENSG00000069248/ENSG00000197153/ENSG00000066044/ENSG00000153201/ENSG00000144791/ENSG00000272391/ENSG00000278637/ENSG00000270882/ENSG00000141027/ENSG00000177700…	32
GO:0060964	regulation of gene silencing by miRNA	31/1939	120/20536	1.53141e-07	0.000152554	ENSG00000102081/ENSG00000183598/ENSG00000125378/ENSG00000197409/ENSG00000213024/ENSG00000139546/ENSG00000055917/ENSG00000147669/ENSG00000275714/ENSG00000203811/ENSG00000114416/ENSG00000245532/ENSG00000278828/ENSG00000275379/ENSG00000069248/ENSG00000197153/ENSG00000066044/ENSG00000153201/ENSG00000144791/ENSG00000272391/ENSG00000278637/ENSG00000270882/ENSG00000141027/ENSG00000177700/ENSG00000126934…	31
GO:0000375	RNA splicing, via transesterification reactions	72/1939	423/20536	5.95e-07	0.000508045	ENSG00000096746/ENSG00000102081/ENSG00000105298/ENSG00000139218/ENSG00000011304/ENSG00000071626/ENSG00000163714/ENSG00000126653/ENSG00000165630/ENSG00000078328/ENSG00000145833/ENSG00000163510/ENSG00000120688/ENSG00000063244/ENSG00000147669/ENSG00000125835/ENSG00000140259/ENSG00000152404/ENSG00000153914/ENSG00000117614/ENSG00000122566/ENSG00000021776/ENSG00000179950/ENSG00000083896/ENSG00000125351…	72
GO:0016482	cytosolic transport	38/1939	174/20536	7.16687e-07	0.000535455	ENSG00000123106/ENSG00000032389/ENSG00000196961/ENSG00000008294/ENSG00000172661/ENSG00000175582/ENSG00000122490/ENSG00000177096/ENSG00000168172/ENSG00000135968/ENSG00000080371/ENSG00000170759/ENSG00000144566/ENSG00000070423/ENSG00000197969/ENSG00000049245/ENSG00000204843/ENSG00000036054/ENSG00000076321/ENSG00000129493/ENSG00000099992/ENSG00000078018/ENSG00000143952/ENSG00000067208/ENSG00000054523…	38
GO:0000377	RNA splicing, via transesterification reactions with bulged adenosine as nucleophile	71/1939	420/20536	9.23419e-07	0.000551928	ENSG00000096746/ENSG00000102081/ENSG00000105298/ENSG00000139218/ENSG00000011304/ENSG00000071626/ENSG00000163714/ENSG00000126653/ENSG00000165630/ENSG00000078328/ENSG00000145833/ENSG00000163510/ENSG00000120688/ENSG00000063244/ENSG00000147669/ENSG00000125835/ENSG00000140259/ENSG00000152404/ENSG00000153914/ENSG00000117614/ENSG00000122566/ENSG00000021776/ENSG00000179950/ENSG00000083896/ENSG00000125351…	71
GO:0000398	mRNA splicing, via spliceosome	71/1939	420/20536	9.23419e-07	0.000551928	ENSG00000096746/ENSG00000102081/ENSG00000105298/ENSG00000139218/ENSG00000011304/ENSG00000071626/ENSG00000163714/ENSG00000126653/ENSG00000165630/ENSG00000078328/ENSG00000145833/ENSG00000163510/ENSG00000120688/ENSG00000063244/ENSG00000147669/ENSG00000125835/ENSG00000140259/ENSG00000152404/ENSG00000153914/ENSG00000117614/ENSG00000122566/ENSG00000021776/ENSG00000179950/ENSG00000083896/ENSG00000125351…	71
GO:0050684	regulation of mRNA processing	34/1939	150/20536	1.10604e-06	0.000600979	ENSG00000102081/ENSG00000011304/ENSG00000071626/ENSG00000126653/ENSG00000137776/ENSG00000078328/ENSG00000163510/ENSG00000063244/ENSG00000198730/ENSG00000153914/ENSG00000122566/ENSG00000083896/ENSG00000182872/ENSG00000126254/ENSG00000155827/ENSG00000111786/ENSG00000100722/ENSG00000162385/ENSG00000248333/ENSG00000164548/ENSG00000077312/ENSG00000146457/ENSG00000163166/ENSG00000139793/ENSG00000107864…	34
GO:0010970	transport along microtubule	36/1939	167/20536	1.92113e-06	0.000956882	ENSG00000151914/ENSG00000102081/ENSG00000132589/ENSG00000197557/ENSG00000122970/ENSG00000078674/ENSG00000104164/ENSG00000175582/ENSG00000032742/ENSG00000080371/ENSG00000107863/ENSG00000170759/ENSG00000021574/ENSG00000096872/ENSG00000100242/ENSG00000078018/ENSG00000054523/ENSG00000081870/ENSG00000105948/ENSG00000140983/ENSG00000204104/ENSG00000141577/ENSG00000177879/ENSG00000276497/ENSG00000176101…	36
GO:0006261	DNA-dependent DNA replication	34/1939	155/20536	2.43166e-06	0.001118	ENSG00000160949/ENSG00000065268/ENSG00000127586/ENSG00000100297/ENSG00000167513/ENSG00000140521/ENSG00000109670/ENSG00000106628/ENSG00000085224/ENSG00000038219/ENSG00000166508/ENSG00000147601/ENSG00000073111/ENSG00000160957/ENSG00000111445/ENSG00000101972/ENSG00000163904/ENSG00000108055/ENSG00000183684/ENSG00000131153/ENSG00000097046/ENSG00000106028/ENSG00000169689/ENSG00000123374/ENSG00000035928…	34
GO:0006333	chromatin assembly or disassembly	47/1939	248/20536	2.79823e-06	0.00119465	ENSG00000048649/ENSG00000183598/ENSG00000105011/ENSG00000197409/ENSG00000071655/ENSG00000153147/ENSG00000170004/ENSG00000188486/ENSG00000085224/ENSG00000184897/ENSG00000145241/ENSG00000163946/ENSG00000073111/ENSG00000181218/ENSG00000275714/ENSG00000203811/ENSG00000178685/ENSG00000162367/ENSG00000203814/ENSG00000278828/ENSG00000100162/ENSG00000184678/ENSG00000196890/ENSG00000278588/ENSG00000101945…	47
GO:0001881	receptor recycling	14/1939	37/20536	3.21678e-06	0.00128178	ENSG00000123240/ENSG00000122679/ENSG00000177096/ENSG00000049245/ENSG00000080815/ENSG00000167291/ENSG00000274287/ENSG00000198324/ENSG00000089177/ENSG00000086065/ENSG00000138660/ENSG00000186635/ENSG00000180900/ENSG00000013016	14
GO:0030705	cytoskeleton-dependent intracellular transport	39/1939	195/20536	5.09753e-06	0.00190425	ENSG00000151914/ENSG00000102081/ENSG00000132589/ENSG00000197557/ENSG00000122970/ENSG00000078674/ENSG00000104164/ENSG00000175582/ENSG00000168172/ENSG00000032742/ENSG00000080371/ENSG00000107863/ENSG00000170759/ENSG00000021574/ENSG00000096872/ENSG00000100242/ENSG00000106299/ENSG00000078018/ENSG00000054523/ENSG00000081870/ENSG00000105948/ENSG00000140983/ENSG00000204104/ENSG00000141577/ENSG00000177879…	39
GO:0006403	RNA localization	47/1939	256/20536	6.83928e-06	0.00240461	ENSG00000164902/ENSG00000102081/ENSG00000183207/ENSG00000213024/ENSG00000151461/ENSG00000165630/ENSG00000078328/ENSG00000147601/ENSG00000063244/ENSG00000181588/ENSG00000115268/ENSG00000163904/ENSG00000132661/ENSG00000125676/ENSG00000122566/ENSG00000083896/ENSG00000125351/ENSG00000183684/ENSG00000131652/ENSG00000111786/ENSG00000153207/ENSG00000091009/ENSG00000164609/ENSG00000069248/ENSG00000145912…	47
GO:0031497	chromatin assembly	42/1939	220/20536	7.67066e-06	0.00254709	ENSG00000048649/ENSG00000183598/ENSG00000105011/ENSG00000197409/ENSG00000071655/ENSG00000153147/ENSG00000188486/ENSG00000085224/ENSG00000184897/ENSG00000145241/ENSG00000163946/ENSG00000073111/ENSG00000275714/ENSG00000203811/ENSG00000178685/ENSG00000203814/ENSG00000278828/ENSG00000100162/ENSG00000184678/ENSG00000196890/ENSG00000278588/ENSG00000101945/ENSG00000275379/ENSG00000196199/ENSG00000169689…	42
GO:0006323	DNA packaging	48/1939	267/20536	9.87319e-06	0.00295503	ENSG00000048649/ENSG00000183598/ENSG00000105011/ENSG00000197409/ENSG00000071655/ENSG00000153147/ENSG00000025770/ENSG00000146918/ENSG00000188486/ENSG00000085224/ENSG00000184897/ENSG00000145241/ENSG00000163946/ENSG00000073111/ENSG00000275714/ENSG00000203811/ENSG00000178685/ENSG00000203814/ENSG00000278828/ENSG00000100162/ENSG00000184678/ENSG00000196890/ENSG00000278588/ENSG00000101945/ENSG00000275379…	48
GO:0001919	regulation of receptor recycling	11/1939	26/20536	1.044e-05	0.00295503	ENSG00000123240/ENSG00000122679/ENSG00000049245/ENSG00000080815/ENSG00000167291/ENSG00000274287/ENSG00000089177/ENSG00000086065/ENSG00000138660/ENSG00000186635/ENSG00000180900	11
GO:0018105	peptidyl-serine phosphorylation	54/1939	314/20536	1.0846e-05	0.00295503	ENSG00000240972/ENSG00000158092/ENSG00000162302/ENSG00000276701/ENSG00000211455/ENSG00000183087/ENSG00000134318/ENSG00000122679/ENSG00000114738/ENSG00000151292/ENSG00000116670/ENSG00000173020/ENSG00000278311/ENSG00000159256/ENSG00000217128/ENSG00000065243/ENSG00000105221/ENSG00000166484/ENSG00000019991/ENSG00000127914/ENSG00000130758/ENSG00000097046/ENSG00000105053/ENSG00000013441/ENSG00000213923…	54
GO:0051169	nuclear transport	62/1939	377/20536	1.08768e-05	0.00295503	ENSG00000164902/ENSG00000165525/ENSG00000125378/ENSG00000213024/ENSG00000151461/ENSG00000069869/ENSG00000183087/ENSG00000198700/ENSG00000215021/ENSG00000063244/ENSG00000115268/ENSG00000100614/ENSG00000125835/ENSG00000132661/ENSG00000125676/ENSG00000080815/ENSG00000122566/ENSG00000083896/ENSG00000125351/ENSG00000133794/ENSG00000183684/ENSG00000131652/ENSG00000111786/ENSG00000114423/ENSG00000107816…	62
GO:0006338	chromatin remodeling	43/1939	231/20536	1.16114e-05	0.00301744	ENSG00000048649/ENSG00000183598/ENSG00000197409/ENSG00000183207/ENSG00000071655/ENSG00000153147/ENSG00000170004/ENSG00000162227/ENSG00000085224/ENSG00000145241/ENSG00000107833/ENSG00000153922/ENSG00000163946/ENSG00000275714/ENSG00000203811/ENSG00000123636/ENSG00000278828/ENSG00000100162/ENSG00000101945/ENSG00000196591/ENSG00000275379/ENSG00000196199/ENSG00000009954/ENSG00000162601/ENSG00000198900…	43
GO:0007051	spindle organization	39/1939	202/20536	1.21628e-05	0.00302903	ENSG00000164961/ENSG00000213397/ENSG00000182923/ENSG00000170004/ENSG00000213024/ENSG00000233450/ENSG00000085224/ENSG00000148335/ENSG00000249115/ENSG00000110318/ENSG00000119383/ENSG00000126524/ENSG00000075711/ENSG00000112701/ENSG00000105568/ENSG00000021574/ENSG00000101972/ENSG00000118007/ENSG00000108055/ENSG00000100242/ENSG00000204843/ENSG00000107816/ENSG00000165660/ENSG00000075702/ENSG00000013810…	39
GO:0140014	mitotic nuclear division	50/1939	285/20536	1.30192e-05	0.00306317	ENSG00000083642/ENSG00000082641/ENSG00000125378/ENSG00000126215/ENSG00000167513/ENSG00000025770/ENSG00000254505/ENSG00000213024/ENSG00000233450/ENSG00000085224/ENSG00000145241/ENSG00000215021/ENSG00000105568/ENSG00000146247/ENSG00000116670/ENSG00000021574/ENSG00000101972/ENSG00000118007/ENSG00000140854/ENSG00000108055/ENSG00000156256/ENSG00000108106/ENSG00000165660/ENSG00000151491/ENSG00000013810…	50
GO:0006405	RNA export from nucleus	31/1939	146/20536	1.33248e-05	0.00306317	ENSG00000164902/ENSG00000213024/ENSG00000151461/ENSG00000063244/ENSG00000115268/ENSG00000132661/ENSG00000125676/ENSG00000122566/ENSG00000083896/ENSG00000125351/ENSG00000183684/ENSG00000131652/ENSG00000111786/ENSG00000091009/ENSG00000164609/ENSG00000069248/ENSG00000162385/ENSG00000139746/ENSG00000153201/ENSG00000163166/ENSG00000181555/ENSG00000123136/ENSG00000132507/ENSG00000272391/ENSG00000198301…	31
GO:0006260	DNA replication	50/1939	287/20536	1.58226e-05	0.00350266	ENSG00000214022/ENSG00000160949/ENSG00000065268/ENSG00000127586/ENSG00000167967/ENSG00000100297/ENSG00000167513/ENSG00000140521/ENSG00000141446/ENSG00000109670/ENSG00000106628/ENSG00000085224/ENSG00000038219/ENSG00000205309/ENSG00000166508/ENSG00000147601/ENSG00000163781/ENSG00000105568/ENSG00000073111/ENSG00000160957/ENSG00000111445/ENSG00000101972/ENSG00000174405/ENSG00000163904/ENSG00000108055…	50
GO:0031507	heterochromatin assembly	20/1939	76/20536	1.75733e-05	0.00375127	ENSG00000183598/ENSG00000197409/ENSG00000071655/ENSG00000153147/ENSG00000163946/ENSG00000275714/ENSG00000203811/ENSG00000278828/ENSG00000101945/ENSG00000275379/ENSG00000196199/ENSG00000197153/ENSG00000140320/ENSG00000133422/ENSG00000278637/ENSG00000137309/ENSG00000270882/ENSG00000134283/ENSG00000273983/ENSG00000047410	20
GO:0018209	peptidyl-serine modification	56/1939	337/20536	2.10084e-05	0.00429396	ENSG00000240972/ENSG00000158092/ENSG00000162302/ENSG00000276701/ENSG00000211455/ENSG00000183087/ENSG00000148335/ENSG00000134318/ENSG00000122679/ENSG00000114738/ENSG00000151292/ENSG00000116670/ENSG00000173020/ENSG00000278311/ENSG00000159256/ENSG00000217128/ENSG00000065243/ENSG00000105221/ENSG00000166484/ENSG00000019991/ENSG00000127914/ENSG00000130758/ENSG00000097046/ENSG00000105053/ENSG00000013441…	56
GO:0097549	chromatin organization involved in negative regulation of transcription	27/1939	122/20536	2.15524e-05	0.00429396	ENSG00000183598/ENSG00000197409/ENSG00000071655/ENSG00000153147/ENSG00000185787/ENSG00000184897/ENSG00000163946/ENSG00000275714/ENSG00000203811/ENSG00000278828/ENSG00000101945/ENSG00000168283/ENSG00000275379/ENSG00000196199/ENSG00000198160/ENSG00000197153/ENSG00000168298/ENSG00000159692/ENSG00000140320/ENSG00000133422/ENSG00000278637/ENSG00000137309/ENSG00000270882/ENSG00000134283/ENSG00000273983…	27
GO:0099111	microtubule-based transport	37/1939	193/20536	2.36432e-05	0.00455856	ENSG00000151914/ENSG00000102081/ENSG00000132589/ENSG00000197557/ENSG00000122970/ENSG00000078674/ENSG00000104164/ENSG00000175582/ENSG00000032742/ENSG00000080371/ENSG00000107863/ENSG00000170759/ENSG00000021574/ENSG00000096872/ENSG00000100242/ENSG00000078018/ENSG00000054523/ENSG00000081870/ENSG00000105948/ENSG00000140983/ENSG00000204104/ENSG00000141577/ENSG00000177879/ENSG00000276497/ENSG00000176101…	37
GO:0044786	cell cycle DNA replication	19/1939	72/20536	2.71214e-05	0.00506577	ENSG00000100297/ENSG00000167513/ENSG00000109670/ENSG00000106628/ENSG00000085224/ENSG00000166508/ENSG00000147601/ENSG00000073111/ENSG00000111445/ENSG00000101972/ENSG00000163904/ENSG00000108055/ENSG00000097046/ENSG00000035928/ENSG00000276644/ENSG00000005007/ENSG00000198783/ENSG00000105486/ENSG00000011451	19
GO:0001701	in utero embryonic development	64/1939	405/20536	2.84734e-05	0.00512517	ENSG00000133027/ENSG00000138433/ENSG00000105011/ENSG00000071655/ENSG00000154727/ENSG00000146918/ENSG00000149308/ENSG00000163348/ENSG00000134313/ENSG00000101294/ENSG00000166200/ENSG00000126524/ENSG00000198954/ENSG00000184916/ENSG00000198730/ENSG00000126457/ENSG00000278311/ENSG00000131446/ENSG00000174405/ENSG00000162769/ENSG00000163904/ENSG00000113555/ENSG00000117614/ENSG00000197457/ENSG00000264522…	64
GO:0051236	establishment of RNA localization	40/1939	217/20536	2.91544e-05	0.00512517	ENSG00000164902/ENSG00000102081/ENSG00000213024/ENSG00000151461/ENSG00000078328/ENSG00000147601/ENSG00000063244/ENSG00000115268/ENSG00000163904/ENSG00000132661/ENSG00000125676/ENSG00000122566/ENSG00000083896/ENSG00000125351/ENSG00000183684/ENSG00000131652/ENSG00000111786/ENSG00000153207/ENSG00000091009/ENSG00000164609/ENSG00000069248/ENSG00000162385/ENSG00000163577/ENSG00000139746/ENSG00000153201…	40
GO:0070507	regulation of microtubule cytoskeleton organization	39/1939	210/20536	3.06431e-05	0.00515334	ENSG00000130779/ENSG00000126215/ENSG00000213024/ENSG00000068028/ENSG00000134318/ENSG00000147601/ENSG00000114107/ENSG00000112701/ENSG00000165175/ENSG00000021574/ENSG00000101972/ENSG00000118007/ENSG00000197457/ENSG00000140854/ENSG00000108055/ENSG00000127914/ENSG00000204843/ENSG00000162063/ENSG00000078018/ENSG00000179776/ENSG00000013810/ENSG00000204104/ENSG00000130695/ENSG00000141577/ENSG00000076826…	39
GO:0045814	negative regulation of gene expression, epigenetic	25/1939	111/20536	3.1373e-05	0.00515334	ENSG00000183598/ENSG00000197409/ENSG00000185787/ENSG00000184897/ENSG00000119403/ENSG00000163946/ENSG00000275714/ENSG00000203811/ENSG00000278828/ENSG00000168283/ENSG00000275379/ENSG00000196199/ENSG00000198160/ENSG00000197153/ENSG00000168298/ENSG00000178691/ENSG00000159692/ENSG00000113648/ENSG00000133422/ENSG00000278637/ENSG00000137309/ENSG00000270882/ENSG00000134283/ENSG00000273983/ENSG00000128708	25
GO:0006913	nucleocytoplasmic transport	60/1939	374/20536	3.19012e-05	0.00515334	ENSG00000164902/ENSG00000165525/ENSG00000125378/ENSG00000213024/ENSG00000151461/ENSG00000069869/ENSG00000183087/ENSG00000198700/ENSG00000215021/ENSG00000063244/ENSG00000115268/ENSG00000100614/ENSG00000125835/ENSG00000132661/ENSG00000125676/ENSG00000080815/ENSG00000122566/ENSG00000083896/ENSG00000125351/ENSG00000133794/ENSG00000183684/ENSG00000131652/ENSG00000111786/ENSG00000114423/ENSG00000107816…	60
GO:0007088	regulation of mitotic nuclear division	34/1939	175/20536	3.74304e-05	0.00569386	ENSG00000082641/ENSG00000125378/ENSG00000126215/ENSG00000167513/ENSG00000213024/ENSG00000085224/ENSG00000215021/ENSG00000146247/ENSG00000116670/ENSG00000101972/ENSG00000118007/ENSG00000108055/ENSG00000013810/ENSG00000164190/ENSG00000180198/ENSG00000071539/ENSG00000113648/ENSG00000101144/ENSG00000130695/ENSG00000169679/ENSG00000176170/ENSG00000215114/ENSG00000086065/ENSG00000036257/ENSG00000178188…	34
GO:0065004	protein-DNA complex assembly	48/1939	281/20536	3.89643e-05	0.00569386	ENSG00000048649/ENSG00000183598/ENSG00000105011/ENSG00000100297/ENSG00000167513/ENSG00000197409/ENSG00000153147/ENSG00000188486/ENSG00000162227/ENSG00000085224/ENSG00000184897/ENSG00000166508/ENSG00000145241/ENSG00000147601/ENSG00000112701/ENSG00000073111/ENSG00000275714/ENSG00000203811/ENSG00000158290/ENSG00000274803/ENSG00000203814/ENSG00000278828/ENSG00000100162/ENSG00000184678/ENSG00000196890…	48
GO:0045931	positive regulation of mitotic cell cycle	34/1939	176/20536	4.22524e-05	0.00569386	ENSG00000126215/ENSG00000167513/ENSG00000213024/ENSG00000215021/ENSG00000146247/ENSG00000135446/ENSG00000065243/ENSG00000158290/ENSG00000162367/ENSG00000138594/ENSG00000097046/ENSG00000179051/ENSG00000112562/ENSG00000165169/ENSG00000164190/ENSG00000124422/ENSG00000113648/ENSG00000185324/ENSG00000176170/ENSG00000112576/ENSG00000142208/ENSG00000110092/ENSG00000215114/ENSG00000036257/ENSG00000007168…	34
GO:0031023	microtubule organizing center organization	29/1939	141/20536	4.64121e-05	0.00569386	ENSG00000213397/ENSG00000126215/ENSG00000276111/ENSG00000182923/ENSG00000170004/ENSG00000213024/ENSG00000078674/ENSG00000249115/ENSG00000134318/ENSG00000135968/ENSG00000162004/ENSG00000204843/ENSG00000162063/ENSG00000124171/ENSG00000075702/ENSG00000058272/ENSG00000123374/ENSG00000130695/ENSG00000141577/ENSG00000215114/ENSG00000086065/ENSG00000007168/ENSG00000108773/ENSG00000112877/ENSG00000103540…	29
GO:0050657	nucleic acid transport	39/1939	214/20536	4.73887e-05	0.00569386	ENSG00000164902/ENSG00000102081/ENSG00000213024/ENSG00000151461/ENSG00000078328/ENSG00000063244/ENSG00000115268/ENSG00000163904/ENSG00000132661/ENSG00000125676/ENSG00000122566/ENSG00000083896/ENSG00000125351/ENSG00000183684/ENSG00000131652/ENSG00000111786/ENSG00000153207/ENSG00000091009/ENSG00000164609/ENSG00000069248/ENSG00000162385/ENSG00000163577/ENSG00000139746/ENSG00000153201/ENSG00000163166…	39
GO:0050658	RNA transport	39/1939	214/20536	4.73887e-05	0.00569386	ENSG00000164902/ENSG00000102081/ENSG00000213024/ENSG00000151461/ENSG00000078328/ENSG00000063244/ENSG00000115268/ENSG00000163904/ENSG00000132661/ENSG00000125676/ENSG00000122566/ENSG00000083896/ENSG00000125351/ENSG00000183684/ENSG00000131652/ENSG00000111786/ENSG00000153207/ENSG00000091009/ENSG00000164609/ENSG00000069248/ENSG00000162385/ENSG00000163577/ENSG00000139746/ENSG00000153201/ENSG00000163166…	39
GO:0071824	protein-DNA complex subunit organization	53/1939	323/20536	4.88926e-05	0.00569386	ENSG00000048649/ENSG00000183598/ENSG00000105011/ENSG00000100297/ENSG00000167513/ENSG00000197409/ENSG00000153147/ENSG00000188486/ENSG00000162227/ENSG00000085224/ENSG00000184897/ENSG00000166508/ENSG00000145241/ENSG00000147601/ENSG00000112701/ENSG00000073111/ENSG00000181218/ENSG00000275714/ENSG00000203811/ENSG00000158290/ENSG00000274803/ENSG00000203814/ENSG00000278828/ENSG00000100162/ENSG00000184678…	53
GO:0007059	chromosome segregation	55/1939	339/20536	4.88947e-05	0.00569386	ENSG00000083642/ENSG00000126215/ENSG00000167513/ENSG00000141446/ENSG00000025770/ENSG00000254505/ENSG00000109670/ENSG00000213024/ENSG00000233450/ENSG00000085224/ENSG00000145241/ENSG00000148335/ENSG00000147601/ENSG00000215021/ENSG00000105568/ENSG00000100038/ENSG00000055917/ENSG00000116670/ENSG00000101972/ENSG00000118007/ENSG00000140854/ENSG00000108055/ENSG00000163029/ENSG00000077097/ENSG00000165660…	55
GO:0071897	DNA biosynthetic process	38/1939	207/20536	5.00173e-05	0.00569386	ENSG00000114127/ENSG00000127586/ENSG00000160867/ENSG00000140521/ENSG00000106628/ENSG00000167900/ENSG00000277925/ENSG00000147601/ENSG00000116670/ENSG00000111445/ENSG00000174405/ENSG00000178685/ENSG00000100726/ENSG00000122566/ENSG00000019991/ENSG00000122678/ENSG00000107854/ENSG00000162585/ENSG00000145912/ENSG00000112562/ENSG00000176170/ENSG00000035928/ENSG00000276644/ENSG00000178188/ENSG00000153187…	38
GO:0051656	establishment of organelle localization	66/1939	429/20536	5.02001e-05	0.00569386	ENSG00000073921/ENSG00000167513/ENSG00000254505/ENSG00000213024/ENSG00000233450/ENSG00000101850/ENSG00000078674/ENSG00000104164/ENSG00000175582/ENSG00000145241/ENSG00000147601/ENSG00000115694/ENSG00000168172/ENSG00000075711/ENSG00000277377/ENSG00000107863/ENSG00000170759/ENSG00000021574/ENSG00000114270/ENSG00000115268/ENSG00000135723/ENSG00000131899/ENSG00000047621/ENSG00000186193/ENSG00000080815…	66
GO:0016197	endosomal transport	43/1939	245/20536	5.0414e-05	0.00569386	ENSG00000164961/ENSG00000032389/ENSG00000073921/ENSG00000008294/ENSG00000254505/ENSG00000172661/ENSG00000175582/ENSG00000122490/ENSG00000177096/ENSG00000135968/ENSG00000104341/ENSG00000115234/ENSG00000070423/ENSG00000049245/ENSG00000204843/ENSG00000036054/ENSG00000117533/ENSG00000129493/ENSG00000099992/ENSG00000143952/ENSG00000274287/ENSG00000067208/ENSG00000101997/ENSG00000198324/ENSG00000115145…	43
GO:0006334	nucleosome assembly	32/1939	163/20536	5.06219e-05	0.00569386	ENSG00000048649/ENSG00000183598/ENSG00000105011/ENSG00000197409/ENSG00000153147/ENSG00000188486/ENSG00000085224/ENSG00000184897/ENSG00000145241/ENSG00000073111/ENSG00000275714/ENSG00000203811/ENSG00000203814/ENSG00000278828/ENSG00000100162/ENSG00000184678/ENSG00000196890/ENSG00000278588/ENSG00000275379/ENSG00000169689/ENSG00000197153/ENSG00000168298/ENSG00000113648/ENSG00000233822/ENSG00000276410…	32
GO:0098840	protein transport along microtubule	18/1939	69/20536	5.17191e-05	0.00569386	ENSG00000197557/ENSG00000122970/ENSG00000078674/ENSG00000032742/ENSG00000170759/ENSG00000096872/ENSG00000081870/ENSG00000105948/ENSG00000204104/ENSG00000141577/ENSG00000176101/ENSG00000076826/ENSG00000125971/ENSG00000153187/ENSG00000126870/ENSG00000156313/ENSG00000138036/ENSG00000131437	18
GO:0099118	microtubule-based protein transport	18/1939	69/20536	5.17191e-05	0.00569386	ENSG00000197557/ENSG00000122970/ENSG00000078674/ENSG00000032742/ENSG00000170759/ENSG00000096872/ENSG00000081870/ENSG00000105948/ENSG00000204104/ENSG00000141577/ENSG00000176101/ENSG00000076826/ENSG00000125971/ENSG00000153187/ENSG00000126870/ENSG00000156313/ENSG00000138036/ENSG00000131437	18
GO:0006406	mRNA export from nucleus	26/1939	121/20536	5.18692e-05	0.00569386	ENSG00000213024/ENSG00000151461/ENSG00000063244/ENSG00000132661/ENSG00000125676/ENSG00000122566/ENSG00000083896/ENSG00000125351/ENSG00000183684/ENSG00000131652/ENSG00000111786/ENSG00000164609/ENSG00000069248/ENSG00000162385/ENSG00000153201/ENSG00000163166/ENSG00000181555/ENSG00000123136/ENSG00000132507/ENSG00000272391/ENSG00000005007/ENSG00000133226/ENSG00000109111/ENSG00000132182/ENSG00000047410…	26
GO:0071427	mRNA-containing ribonucleoprotein complex export from nucleus	26/1939	121/20536	5.18692e-05	0.00569386	ENSG00000213024/ENSG00000151461/ENSG00000063244/ENSG00000132661/ENSG00000125676/ENSG00000122566/ENSG00000083896/ENSG00000125351/ENSG00000183684/ENSG00000131652/ENSG00000111786/ENSG00000164609/ENSG00000069248/ENSG00000162385/ENSG00000153201/ENSG00000163166/ENSG00000181555/ENSG00000123136/ENSG00000132507/ENSG00000272391/ENSG00000005007/ENSG00000133226/ENSG00000109111/ENSG00000132182/ENSG00000047410…	26
GO:1903311	regulation of mRNA metabolic process	58/1939	364/20536	5.21625e-05	0.00569386	ENSG00000114127/ENSG00000102081/ENSG00000011304/ENSG00000071626/ENSG00000077348/ENSG00000126653/ENSG00000137776/ENSG00000078328/ENSG00000134318/ENSG00000153048/ENSG00000163510/ENSG00000161955/ENSG00000063244/ENSG00000198730/ENSG00000055917/ENSG00000181588/ENSG00000114416/ENSG00000153914/ENSG00000122566/ENSG00000083520/ENSG00000083896/ENSG00000172239/ENSG00000182872/ENSG00000126254/ENSG00000101412…	58
GO:0051168	nuclear export	39/1939	215/20536	5.27093e-05	0.00569386	ENSG00000164902/ENSG00000165525/ENSG00000213024/ENSG00000151461/ENSG00000183087/ENSG00000063244/ENSG00000115268/ENSG00000100614/ENSG00000132661/ENSG00000125676/ENSG00000122566/ENSG00000083896/ENSG00000125351/ENSG00000183684/ENSG00000131652/ENSG00000111786/ENSG00000107816/ENSG00000091009/ENSG00000164609/ENSG00000100401/ENSG00000069248/ENSG00000137770/ENSG00000162385/ENSG00000139746/ENSG00000072062…	39
GO:0098876	vesicle-mediated transport to the plasma membrane	23/1939	101/20536	5.33471e-05	0.00569386	ENSG00000172661/ENSG00000123240/ENSG00000166126/ENSG00000090989/ENSG00000029725/ENSG00000115234/ENSG00000117475/ENSG00000144674/ENSG00000049245/ENSG00000131899/ENSG00000143740/ENSG00000115306/ENSG00000144036/ENSG00000157214/ENSG00000274287/ENSG00000101997/ENSG00000021762/ENSG00000111237/ENSG00000070367/ENSG00000180900/ENSG00000155974/ENSG00000124333/ENSG00000161835	23
GO:0000819	sister chromatid segregation	36/1939	193/20536	5.52687e-05	0.00579546	ENSG00000083642/ENSG00000126215/ENSG00000167513/ENSG00000141446/ENSG00000025770/ENSG00000254505/ENSG00000109670/ENSG00000213024/ENSG00000233450/ENSG00000085224/ENSG00000145241/ENSG00000215021/ENSG00000105568/ENSG00000116670/ENSG00000101972/ENSG00000118007/ENSG00000140854/ENSG00000108055/ENSG00000077097/ENSG00000013810/ENSG00000164190/ENSG00000151503/ENSG00000071539/ENSG00000113648/ENSG00000169679…	36
GO:0051028	mRNA transport	32/1939	165/20536	6.4746e-05	0.00667219	ENSG00000102081/ENSG00000213024/ENSG00000151461/ENSG00000063244/ENSG00000163904/ENSG00000132661/ENSG00000125676/ENSG00000122566/ENSG00000083896/ENSG00000125351/ENSG00000183684/ENSG00000131652/ENSG00000111786/ENSG00000153207/ENSG00000164609/ENSG00000069248/ENSG00000162385/ENSG00000163577/ENSG00000153201/ENSG00000163166/ENSG00000181555/ENSG00000123136/ENSG00000132507/ENSG00000272391/ENSG00000005007…	32
GO:0038127	ERBB signaling pathway	29/1939	144/20536	6.92991e-05	0.00696837	ENSG00000112851/ENSG00000109670/ENSG00000213024/ENSG00000011405/ENSG00000070423/ENSG00000141441/ENSG00000103266/ENSG00000080815/ENSG00000050820/ENSG00000115904/ENSG00000007264/ENSG00000115325/ENSG00000114423/ENSG00000197114/ENSG00000115145/ENSG00000116285/ENSG00000089177/ENSG00000140575/ENSG00000168214/ENSG00000107295/ENSG00000145675/ENSG00000142208/ENSG00000121879/ENSG00000130787/ENSG00000186635…	29
GO:0071426	ribonucleoprotein complex export from nucleus	28/1939	137/20536	6.99518e-05	0.00696837	ENSG00000213024/ENSG00000151461/ENSG00000063244/ENSG00000115268/ENSG00000132661/ENSG00000125676/ENSG00000122566/ENSG00000083896/ENSG00000125351/ENSG00000183684/ENSG00000131652/ENSG00000111786/ENSG00000164609/ENSG00000069248/ENSG00000162385/ENSG00000153201/ENSG00000163166/ENSG00000181555/ENSG00000123136/ENSG00000132507/ENSG00000272391/ENSG00000198301/ENSG00000005007/ENSG00000133226/ENSG00000109111…	28
GO:0016570	histone modification	73/1939	493/20536	7.33013e-05	0.00718233	ENSG00000048649/ENSG00000102081/ENSG00000110066/ENSG00000183207/ENSG00000071655/ENSG00000185787/ENSG00000162302/ENSG00000162227/ENSG00000163348/ENSG00000085224/ENSG00000148335/ENSG00000151332/ENSG00000006459/ENSG00000119403/ENSG00000019549/ENSG00000198730/ENSG00000113558/ENSG00000126457/ENSG00000164576/ENSG00000135999/ENSG00000196363/ENSG00000158290/ENSG00000180628/ENSG00000087152/ENSG00000164663…	73
GO:0042073	intraciliary transport	15/1939	53/20536	7.8241e-05	0.00737148	ENSG00000197557/ENSG00000122970/ENSG00000078674/ENSG00000032742/ENSG00000096872/ENSG00000081870/ENSG00000105948/ENSG00000204104/ENSG00000141577/ENSG00000176101/ENSG00000125971/ENSG00000126870/ENSG00000156313/ENSG00000138036/ENSG00000131437	15
GO:0045840	positive regulation of mitotic nuclear division	15/1939	53/20536	7.8241e-05	0.00737148	ENSG00000167513/ENSG00000213024/ENSG00000215021/ENSG00000146247/ENSG00000164190/ENSG00000113648/ENSG00000176170/ENSG00000215114/ENSG00000036257/ENSG00000178188/ENSG00000153187/ENSG00000119906/ENSG00000146670/ENSG00000100311/ENSG00000141552	15
GO:0043484	regulation of RNA splicing	29/1939	145/20536	7.89317e-05	0.00737148	ENSG00000102081/ENSG00000162664/ENSG00000164896/ENSG00000011304/ENSG00000071626/ENSG00000126653/ENSG00000078328/ENSG00000163510/ENSG00000063244/ENSG00000153914/ENSG00000122566/ENSG00000083896/ENSG00000182872/ENSG00000126254/ENSG00000111786/ENSG00000013441/ENSG00000162385/ENSG00000124942/ENSG00000164548/ENSG00000146457/ENSG00000145675/ENSG00000139793/ENSG00000107290/ENSG00000153187/ENSG00000197976…	29
GO:0070828	heterochromatin organization	20/1939	84/20536	8.29893e-05	0.00763118	ENSG00000183598/ENSG00000197409/ENSG00000071655/ENSG00000153147/ENSG00000163946/ENSG00000275714/ENSG00000203811/ENSG00000278828/ENSG00000101945/ENSG00000275379/ENSG00000196199/ENSG00000197153/ENSG00000140320/ENSG00000133422/ENSG00000278637/ENSG00000137309/ENSG00000270882/ENSG00000134283/ENSG00000273983/ENSG00000047410	20
GO:1902275	regulation of chromatin organization	36/1939	197/20536	8.58115e-05	0.00777114	ENSG00000102081/ENSG00000183207/ENSG00000162302/ENSG00000163348/ENSG00000085224/ENSG00000184897/ENSG00000119403/ENSG00000163946/ENSG00000019549/ENSG00000198730/ENSG00000178685/ENSG00000162367/ENSG00000198890/ENSG00000155827/ENSG00000196199/ENSG00000104517/ENSG00000198160/ENSG00000119048/ENSG00000164190/ENSG00000168298/ENSG00000159692/ENSG00000113648/ENSG00000133422/ENSG00000179348/ENSG00000163166…	36
GO:0034728	nucleosome organization	37/1939	205/20536	9.01877e-05	0.00804555	ENSG00000048649/ENSG00000183598/ENSG00000105011/ENSG00000197409/ENSG00000153147/ENSG00000188486/ENSG00000085224/ENSG00000184897/ENSG00000145241/ENSG00000073111/ENSG00000181218/ENSG00000275714/ENSG00000203811/ENSG00000203814/ENSG00000278828/ENSG00000100162/ENSG00000184678/ENSG00000196890/ENSG00000278588/ENSG00000275379/ENSG00000169689/ENSG00000197153/ENSG00000168298/ENSG00000113648/ENSG00000181555…	37
GO:0033044	regulation of chromosome organization	58/1939	373/20536	0.000103989	0.00912469	ENSG00000114127/ENSG00000102081/ENSG00000126215/ENSG00000167513/ENSG00000183207/ENSG00000162302/ENSG00000163348/ENSG00000085224/ENSG00000184897/ENSG00000147601/ENSG00000119403/ENSG00000112701/ENSG00000163946/ENSG00000073111/ENSG00000019549/ENSG00000198730/ENSG00000116670/ENSG00000174405/ENSG00000178685/ENSG00000162367/ENSG00000122566/ENSG00000198890/ENSG00000107854/ENSG00000155827/ENSG00000196199…	58
GO:0034401	chromatin organization involved in regulation of transcription	27/1939	133/20536	0.000105338	0.00912469	ENSG00000183598/ENSG00000197409/ENSG00000071655/ENSG00000153147/ENSG00000185787/ENSG00000184897/ENSG00000163946/ENSG00000275714/ENSG00000203811/ENSG00000278828/ENSG00000101945/ENSG00000168283/ENSG00000275379/ENSG00000196199/ENSG00000198160/ENSG00000197153/ENSG00000168298/ENSG00000159692/ENSG00000140320/ENSG00000133422/ENSG00000278637/ENSG00000137309/ENSG00000270882/ENSG00000134283/ENSG00000273983…	27
GO:0090329	regulation of DNA-dependent DNA replication	15/1939	55/20536	0.000124308	0.0106141	ENSG00000065268/ENSG00000127586/ENSG00000167513/ENSG00000109670/ENSG00000085224/ENSG00000147601/ENSG00000111445/ENSG00000101972/ENSG00000163904/ENSG00000108055/ENSG00000097046/ENSG00000123374/ENSG00000276644/ENSG00000198783/ENSG00000011451	15
GO:0045652	regulation of megakaryocyte differentiation	19/1939	80/20536	0.000128287	0.0107996	ENSG00000183598/ENSG00000197409/ENSG00000154727/ENSG00000275714/ENSG00000203811/ENSG00000126457/ENSG00000196363/ENSG00000278828/ENSG00000088992/ENSG00000198890/ENSG00000275379/ENSG00000197153/ENSG00000162961/ENSG00000179348/ENSG00000159216/ENSG00000278637/ENSG00000270882/ENSG00000273983/ENSG00000090905	19
GO:0007173	epidermal growth factor receptor signaling pathway	25/1939	121/20536	0.000139447	0.0114944	ENSG00000112851/ENSG00000109670/ENSG00000213024/ENSG00000011405/ENSG00000070423/ENSG00000141441/ENSG00000080815/ENSG00000050820/ENSG00000115904/ENSG00000115325/ENSG00000114423/ENSG00000197114/ENSG00000115145/ENSG00000116285/ENSG00000089177/ENSG00000140575/ENSG00000107295/ENSG00000145675/ENSG00000142208/ENSG00000121879/ENSG00000130787/ENSG00000186635/ENSG00000142192/ENSG00000071051/ENSG00000089006	25
GO:0050686	negative regulation of mRNA processing	11 of 1339	33/20536	0.000140387	0.0114944	ENSG00000011304/ENSG00000063244/ENSG00000198730/ENSG00000122566/ENSG00000182872/ENSG00000126254/ENSG00000155827/ENSG00000111786/ENSG00000100722/ENSG00000116350/ENSG00000188529	11
GO:0007018	microtubule-based movement	48/1939	297/20536	0.000157425	0.0125701	ENSG00000151914/ENSG00000102081/ENSG00000077380/ENSG00000132589/ENSG00000197557/ENSG00000122970/ENSG00000233450/ENSG00000078674/ENSG00000104164/ENSG00000175582/ENSG00000032742/ENSG00000080371/ENSG00000107863/ENSG00000118997/ENSG00000170759/ENSG00000021574/ENSG00000066735/ENSG00000096872/ENSG00000140854/ENSG00000126777/ENSG00000100242/ENSG00000078018/ENSG00000054523/ENSG00000081870/ENSG00000105948…	48
GO:0006892	post-Golgi vesicle-mediated transport	24/1939	115/20536	0.000159834	0.0125701	ENSG00000123106/ENSG00000196961/ENSG00000123240/ENSG00000166126/ENSG00000090989/ENSG00000029725/ENSG00000117475/ENSG00000144674/ENSG00000197969/ENSG00000049245/ENSG00000131899/ENSG00000092108/ENSG00000115306/ENSG00000144036/ENSG00000076321/ENSG00000157214/ENSG00000143952/ENSG00000101997/ENSG00000021762/ENSG00000089177/ENSG00000138660/ENSG00000070367/ENSG00000013016/ENSG00000124333	24
GO:0008593	regulation of Notch signaling pathway	24/1939	115/20536	0.000159834	0.0125701	ENSG00000286019/ENSG00000109670/ENSG00000117335/ENSG00000074181/ENSG00000106003/ENSG00000198719/ENSG00000184916/ENSG00000168913/ENSG00000172889/ENSG00000080189/ENSG00000131899/ENSG00000167207/ENSG00000137845/ENSG00000166135/ENSG00000157404/ENSG00000164867/ENSG00000168214/ENSG00000101144/ENSG00000179348/ENSG00000142208/ENSG00000148400/ENSG00000187800/ENSG00000100603/ENSG00000108219	24
GO:0072595	maintenance of protein localization in organelle	12 of 1339	39/20536	0.000167865	0.0130303	ENSG00000100300/ENSG00000197579/ENSG00000118454/ENSG00000113558/ENSG00000159256/ENSG00000197858/ENSG00000100242/ENSG00000100401/ENSG00000142208/ENSG00000159399/ENSG00000153187/ENSG00000165632	12
GO:0048024	regulation of mRNA splicing, via spliceosome	22/1939	102/20536	0.000179281	0.0137228	ENSG00000102081/ENSG00000011304/ENSG00000071626/ENSG00000126653/ENSG00000078328/ENSG00000163510/ENSG00000063244/ENSG00000153914/ENSG00000122566/ENSG00000083896/ENSG00000182872/ENSG00000126254/ENSG00000111786/ENSG00000162385/ENSG00000164548/ENSG00000146457/ENSG00000139793/ENSG00000153187/ENSG00000100603/ENSG00000159140/ENSG00000116350/ENSG00000188529	22
GO:0048025	negative regulation of mRNA splicing, via spliceosome	8 of 1339	19/20536	0.000181379	0.0137228	ENSG00000011304/ENSG00000063244/ENSG00000122566/ENSG00000182872/ENSG00000126254/ENSG00000111786/ENSG00000116350/ENSG00000188529	8
GO:0006302	double-strand break repair	44/1939	267/20536	0.000186066	0.0139014	ENSG00000148362/ENSG00000160949/ENSG00000126215/ENSG00000100297/ENSG00000188996/ENSG00000185787/ENSG00000188486/ENSG00000166508/ENSG00000169139/ENSG00000073111/ENSG00000160957/ENSG00000116670/ENSG00000168101/ENSG00000174405/ENSG00000185379/ENSG00000124795/ENSG00000122678/ENSG00000156384/ENSG00000131153/ENSG00000097046/ENSG00000104517/ENSG00000085999/ENSG00000147231/ENSG00000164190/ENSG00000071539…	44
GO:0030219	megakaryocyte differentiation	22/1939	103/20536	0.000207948	0.0153445	ENSG00000183598/ENSG00000197409/ENSG00000154727/ENSG00000275714/ENSG00000203811/ENSG00000126457/ENSG00000196363/ENSG00000162367/ENSG00000278828/ENSG00000088992/ENSG00000198890/ENSG00000275379/ENSG00000157404/ENSG00000197153/ENSG00000162961/ENSG00000179348/ENSG00000159216/ENSG00000278637/ENSG00000270882/ENSG00000136754/ENSG00000273983/ENSG00000090905	22
GO:0035735	intraciliary transport involved in cilium assembly	12 of 1339	40/20536	0.000219371	0.0158421	ENSG00000122970/ENSG00000078674/ENSG00000032742/ENSG00000096872/ENSG00000081870/ENSG00000105948/ENSG00000204104/ENSG00000141577/ENSG00000125971/ENSG00000126870/ENSG00000138036/ENSG00000131437	12
GO:0000086	G2/M transition of mitotic cell cycle	46/1939	285/20536	0.000219992	0.0158421	ENSG00000213397/ENSG00000116691/ENSG00000077380/ENSG00000276111/ENSG00000182923/ENSG00000188996/ENSG00000078674/ENSG00000249115/ENSG00000123240/ENSG00000114107/ENSG00000163781/ENSG00000105568/ENSG00000113558/ENSG00000135446/ENSG00000117614/ENSG00000107872/ENSG00000145604/ENSG00000149930/ENSG00000127914/ENSG00000204843/ENSG00000213639/ENSG00000132688/ENSG00000205220/ENSG00000100519/ENSG00000097046…	46
GO:0007098	centrosome cycle	26/1939	132/20536	0.000233178	0.0165917	ENSG00000213397/ENSG00000126215/ENSG00000276111/ENSG00000182923/ENSG00000170004/ENSG00000213024/ENSG00000078674/ENSG00000249115/ENSG00000134318/ENSG00000204843/ENSG00000162063/ENSG00000124171/ENSG00000075702/ENSG00000058272/ENSG00000123374/ENSG00000130695/ENSG00000141577/ENSG00000215114/ENSG00000086065/ENSG00000108773/ENSG00000112877/ENSG00000103540/ENSG00000239306/ENSG00000115561/ENSG00000131437…	26
GO:0071166	ribonucleoprotein complex localization	28/1939	147/20536	0.000246813	0.01719	ENSG00000213024/ENSG00000151461/ENSG00000063244/ENSG00000115268/ENSG00000132661/ENSG00000125676/ENSG00000122566/ENSG00000083896/ENSG00000125351/ENSG00000183684/ENSG00000131652/ENSG00000111786/ENSG00000164609/ENSG00000069248/ENSG00000162385/ENSG00000153201/ENSG00000163166/ENSG00000181555/ENSG00000123136/ENSG00000132507/ENSG00000272391/ENSG00000198301/ENSG00000005007/ENSG00000133226/ENSG00000109111…	28
GO:0090068	positive regulation of cell cycle process	50/1939	319/20536	0.000248542	0.01719	ENSG00000126215/ENSG00000167513/ENSG00000213024/ENSG00000085224/ENSG00000134318/ENSG00000215021/ENSG00000146247/ENSG00000021574/ENSG00000126457/ENSG00000135446/ENSG00000065243/ENSG00000158290/ENSG00000104218/ENSG00000138594/ENSG00000101412/ENSG00000116017/ENSG00000097046/ENSG00000119048/ENSG00000179051/ENSG00000177595/ENSG00000164190/ENSG00000123374/ENSG00000113648/ENSG00000185324/ENSG00000072062…	50
GO:0000209	protein polyubiquitination	54/1939	352/20536	0.000250215	0.01719	ENSG00000116663/ENSG00000082641/ENSG00000168936/ENSG00000099364/ENSG00000171823/ENSG00000001629/ENSG00000109670/ENSG00000069869/ENSG00000168159/ENSG00000197579/ENSG00000169139/ENSG00000034677/ENSG00000113558/ENSG00000070423/ENSG00000078140/ENSG00000178685/ENSG00000114062/ENSG00000103266/ENSG00000170604/ENSG00000107872/ENSG00000163013/ENSG00000135722/ENSG00000110344/ENSG00000145604/ENSG00000179526…	54
GO:0043254	regulation of protein complex assembly	69/1939	479/20536	0.00025965	0.0176356	ENSG00000125912/ENSG00000130779/ENSG00000174175/ENSG00000167513/ENSG00000158092/ENSG00000075618/ENSG00000015475/ENSG00000186994/ENSG00000172661/ENSG00000103490/ENSG00000145715/ENSG00000147601/ENSG00000178585/ENSG00000196611/ENSG00000163171/ENSG00000075711/ENSG00000112701/ENSG00000158427/ENSG00000137834/ENSG00000006715/ENSG00000100614/ENSG00000175701/ENSG00000217128/ENSG00000103266/ENSG00000158290…	69
GO:0044839	cell cycle G2/M phase transition	48/1939	304/20536	0.000275148	0.0182413	ENSG00000213397/ENSG00000116691/ENSG00000077380/ENSG00000276111/ENSG00000182923/ENSG00000188996/ENSG00000078674/ENSG00000249115/ENSG00000123240/ENSG00000114107/ENSG00000163781/ENSG00000105568/ENSG00000113558/ENSG00000135446/ENSG00000117614/ENSG00000107872/ENSG00000145604/ENSG00000149930/ENSG00000127914/ENSG00000204843/ENSG00000213639/ENSG00000132688/ENSG00000205220/ENSG00000100519/ENSG00000097046…	48
GO:0051642	centrosome localization	10 of 1339	30/20536	0.000281643	0.0182413	ENSG00000075711/ENSG00000170759/ENSG00000135723/ENSG00000127914/ENSG00000100242/ENSG00000116117/ENSG00000148498/ENSG00000153201/ENSG00000007168/ENSG00000092820	10
GO:0051783	regulation of nuclear division	35/1939	201/20536	0.000282275	0.0182413	ENSG00000082641/ENSG00000125378/ENSG00000126215/ENSG00000167513/ENSG00000213024/ENSG00000085224/ENSG00000215021/ENSG00000146247/ENSG00000116670/ENSG00000101972/ENSG00000118007/ENSG00000108055/ENSG00000119048/ENSG00000013810/ENSG00000164190/ENSG00000180198/ENSG00000071539/ENSG00000113648/ENSG00000101144/ENSG00000130695/ENSG00000169679/ENSG00000176170/ENSG00000215114/ENSG00000086065/ENSG00000036257…	35
GO:0000183	chromatin silencing at rDNA	12 of 1339	41/20536	0.000283733	0.0182413	ENSG00000183598/ENSG00000197409/ENSG00000153147/ENSG00000275714/ENSG00000203811/ENSG00000278828/ENSG00000101945/ENSG00000275379/ENSG00000197153/ENSG00000278637/ENSG00000270882/ENSG00000273983	12
GO:0015931	nucleobase-containing compound transport	43/1939	264/20536	0.000283829	0.0182413	ENSG00000164902/ENSG00000102081/ENSG00000213024/ENSG00000151461/ENSG00000078328/ENSG00000063244/ENSG00000115268/ENSG00000080189/ENSG00000163904/ENSG00000132661/ENSG00000125676/ENSG00000122566/ENSG00000083896/ENSG00000125351/ENSG00000183684/ENSG00000131652/ENSG00000111786/ENSG00000153207/ENSG00000091009/ENSG00000164609/ENSG00000069248/ENSG00000162385/ENSG00000163577/ENSG00000139746/ENSG00000114120…	43
GO:0022406	membrane docking	34/1939	194/20536	0.000302387	0.0192273	ENSG00000213397/ENSG00000077380/ENSG00000276111/ENSG00000182923/ENSG00000126775/ENSG00000116266/ENSG00000078674/ENSG00000104164/ENSG00000249115/ENSG00000121680/ENSG00000114107/ENSG00000105568/ENSG00000177380/ENSG00000135315/ENSG00000049245/ENSG00000127914/ENSG00000079950/ENSG00000092108/ENSG00000204843/ENSG00000144036/ENSG00000213923/ENSG00000178750/ENSG00000141577/ENSG00000072062/ENSG00000176101…	34
GO:0034470	ncRNA processing	63/1939	433/20536	0.000359306	0.022538	ENSG00000169718/ENSG00000065268/ENSG00000123064/ENSG00000166133/ENSG00000269900/ENSG00000077348/ENSG00000089048/ENSG00000142544/ENSG00000107833/ENSG00000111615/ENSG00000184967/ENSG00000126524/ENSG00000213339/ENSG00000071462/ENSG00000139546/ENSG00000174177/ENSG00000275464/ENSG00000233927/ENSG00000115268/ENSG00000167118/ENSG00000136271/ENSG00000122566/ENSG00000083520/ENSG00000172336/ENSG00000182841…	63
GO:0032886	regulation of microtubule-based process	40/1939	243/20536	0.00036447	0.022538	ENSG00000130779/ENSG00000126215/ENSG00000213024/ENSG00000068028/ENSG00000134318/ENSG00000147601/ENSG00000114107/ENSG00000112701/ENSG00000165175/ENSG00000021574/ENSG00000101972/ENSG00000118007/ENSG00000197457/ENSG00000140854/ENSG00000108055/ENSG00000127914/ENSG00000204843/ENSG00000162063/ENSG00000078018/ENSG00000179776/ENSG00000013810/ENSG00000089289/ENSG00000204104/ENSG00000130695/ENSG00000141577…	40
GO:0000070	mitotic sister chromatid segregation	29/1939	158/20536	0.000370809	0.022538	ENSG00000083642/ENSG00000126215/ENSG00000167513/ENSG00000025770/ENSG00000254505/ENSG00000213024/ENSG00000233450/ENSG00000085224/ENSG00000145241/ENSG00000105568/ENSG00000116670/ENSG00000140854/ENSG00000013810/ENSG00000164190/ENSG00000151503/ENSG00000071539/ENSG00000113648/ENSG00000169679/ENSG00000086065/ENSG00000036257/ENSG00000153187/ENSG00000113141/ENSG00000119906/ENSG00000237649/ENSG00000146670…	29
GO:0035088	establishment or maintenance of apical/basal cell polarity	13/1939	48/20536	0.000373308	0.022538	ENSG00000112851/ENSG00000075618/ENSG00000075711/ENSG00000148943/ENSG00000274287/ENSG00000116117/ENSG00000148498/ENSG00000076826/ENSG00000083857/ENSG00000180900/ENSG00000165556/ENSG00000082458/ENSG00000181392	13
GO:0061245	establishment or maintenance of bipolar cell polarity	13/1939	48/20536	0.000373308	0.022538	ENSG00000112851/ENSG00000075618/ENSG00000075711/ENSG00000148943/ENSG00000274287/ENSG00000116117/ENSG00000148498/ENSG00000076826/ENSG00000083857/ENSG00000180900/ENSG00000165556/ENSG00000082458/ENSG00000181392	13
GO:0061842	microtubule organizing center localization	10 of 1339	31/20536	0.000380835	0.0227625	ENSG00000075711/ENSG00000170759/ENSG00000135723/ENSG00000127914/ENSG00000100242/ENSG00000116117/ENSG00000148498/ENSG00000153201/ENSG00000007168/ENSG00000092820	10
GO:0070830	bicellular tight junction assembly	16/1939	67/20536	0.000399033	0.0236141	ENSG00000184113/ENSG00000104067/ENSG00000134318/ENSG00000075711/ENSG00000019549/ENSG00000149564/ENSG00000124171/ENSG00000277401/ENSG00000115808/ENSG00000124429/ENSG00000148498/ENSG00000147649/ENSG00000072062/ENSG00000159216/ENSG00000131477/ENSG00000278759	16
GO:2001252	positive regulation of chromosome organization	34/1939	197/20536	0.000404973	0.0237306	ENSG00000102081/ENSG00000167513/ENSG00000183207/ENSG00000162302/ENSG00000085224/ENSG00000147601/ENSG00000119403/ENSG00000163946/ENSG00000019549/ENSG00000198730/ENSG00000174405/ENSG00000162367/ENSG00000122566/ENSG00000107854/ENSG00000155827/ENSG00000196199/ENSG00000198160/ENSG00000164190/ENSG00000159692/ENSG00000113648/ENSG00000133422/ENSG00000036257/ENSG00000153187/ENSG00000113522/ENSG00000108773…	34
GO:0009219	pyrimidine deoxyribonucleotide metabolic process	8 of 1339	21/20536	0.000411104	0.023856	ENSG00000205309/ENSG00000065057/ENSG00000168393/ENSG00000076248/ENSG00000129187/ENSG00000179958/ENSG00000154328/ENSG00000176974	8
GO:0032535	regulation of cellular component size	58/1939	393/20536	0.000419702	0.0241208	ENSG00000073921/ENSG00000158092/ENSG00000186994/ENSG00000172661/ENSG00000104783/ENSG00000040608/ENSG00000103490/ENSG00000145715/ENSG00000163171/ENSG00000124209/ENSG00000075711/ENSG00000080371/ENSG00000158427/ENSG00000144566/ENSG00000092421/ENSG00000144674/ENSG00000135446/ENSG00000103187/ENSG00000115306/ENSG00000106299/ENSG00000170381/ENSG00000138594/ENSG00000078018/ENSG00000146828/ENSG00000132854…	58
GO:0032507	maintenance of protein location in cell	15/1939	61/20536	0.000428774	0.0241772	ENSG00000100300/ENSG00000197579/ENSG00000118454/ENSG00000158427/ENSG00000113558/ENSG00000197969/ENSG00000159256/ENSG00000197858/ENSG00000100242/ENSG00000100401/ENSG00000151239/ENSG00000142208/ENSG00000159399/ENSG00000153187/ENSG00000165632	15
GO:0033260	nuclear DNA replication	15/1939	61/20536	0.000428774	0.0241772	ENSG00000100297/ENSG00000167513/ENSG00000106628/ENSG00000085224/ENSG00000166508/ENSG00000147601/ENSG00000073111/ENSG00000111445/ENSG00000097046/ENSG00000035928/ENSG00000276644/ENSG00000005007/ENSG00000198783/ENSG00000105486/ENSG00000011451	15
GO:0031334	positive regulation of protein complex assembly	45/1939	286/20536	0.000453462	0.0253303	ENSG00000130779/ENSG00000167513/ENSG00000158092/ENSG00000075618/ENSG00000015475/ENSG00000172661/ENSG00000103490/ENSG00000147601/ENSG00000196611/ENSG00000163171/ENSG00000075711/ENSG00000175701/ENSG00000217128/ENSG00000103266/ENSG00000158290/ENSG00000162367/ENSG00000127914/ENSG00000204843/ENSG00000106299/ENSG00000097033/ENSG00000100519/ENSG00000179776/ENSG00000100290/ENSG00000013275/ENSG00000105538…	45
GO:0046324	regulation of glucose import	16/1939	68/20536	0.000476709	0.0259026	ENSG00000116266/ENSG00000116473/ENSG00000116044/ENSG00000105221/ENSG00000111731/ENSG00000068305/ENSG00000197594/ENSG00000169696/ENSG00000145675/ENSG00000142208/ENSG00000136044/ENSG00000142330/ENSG00000157500/ENSG00000159399/ENSG00000128989/ENSG00000111269	16
GO:0051785	positive regulation of nuclear division	16/1939	68/20536	0.000476709	0.0259026	ENSG00000167513/ENSG00000213024/ENSG00000215021/ENSG00000146247/ENSG00000119048/ENSG00000164190/ENSG00000113648/ENSG00000176170/ENSG00000215114/ENSG00000036257/ENSG00000178188/ENSG00000153187/ENSG00000119906/ENSG00000146670/ENSG00000100311/ENSG00000141552	16
GO:0120192	tight junction assembly	16/1939	68/20536	0.000476709	0.0259026	ENSG00000184113/ENSG00000104067/ENSG00000134318/ENSG00000075711/ENSG00000019549/ENSG00000149564/ENSG00000124171/ENSG00000277401/ENSG00000115808/ENSG00000124429/ENSG00000148498/ENSG00000147649/ENSG00000072062/ENSG00000159216/ENSG00000131477/ENSG00000278759	16
GO:0006611	protein export from nucleus	34/1939	199/20536	0.000489493	0.0262868	ENSG00000213024/ENSG00000151461/ENSG00000183087/ENSG00000063244/ENSG00000115268/ENSG00000100614/ENSG00000132661/ENSG00000125676/ENSG00000122566/ENSG00000083896/ENSG00000125351/ENSG00000183684/ENSG00000131652/ENSG00000111786/ENSG00000164609/ENSG00000100401/ENSG00000069248/ENSG00000137770/ENSG00000162385/ENSG00000072062/ENSG00000153201/ENSG00000163166/ENSG00000181555/ENSG00000123136/ENSG00000132507…	34
GO:0010639	negative regulation of organelle organization	61/1939	421/20536	0.000492576	0.0262868	ENSG00000114127/ENSG00000233276/ENSG00000125378/ENSG00000126215/ENSG00000100300/ENSG00000167513/ENSG00000254505/ENSG00000186994/ENSG00000172661/ENSG00000085224/ENSG00000184897/ENSG00000108179/ENSG00000147601/ENSG00000073111/ENSG00000158427/ENSG00000165175/ENSG00000116670/ENSG00000217128/ENSG00000140854/ENSG00000019991/ENSG00000092108/ENSG00000115306/ENSG00000162063/ENSG00000138594/ENSG00000198890…	61
GO:0051291	protein heterooligomerization	26/1939	139/20536	0.000539567	0.0285398	ENSG00000108821/ENSG00000197409/ENSG00000213024/ENSG00000116266/ENSG00000108405/ENSG00000275714/ENSG00000278828/ENSG00000275379/ENSG00000127191/ENSG00000184640/ENSG00000197153/ENSG00000180198/ENSG00000102871/ENSG00000171848/ENSG00000137880/ENSG00000179115/ENSG00000278637/ENSG00000270882/ENSG00000164692/ENSG00000273983/ENSG00000225312/ENSG00000115561/ENSG00000122545/ENSG00000011451/ENSG00000095574…	26
GO:0062033	positive regulation of mitotic sister chromatid segregation	7 of 1339	17/20536	0.000548727	0.0287697	ENSG00000167513/ENSG00000164190/ENSG00000113648/ENSG00000036257/ENSG00000153187/ENSG00000119906/ENSG00000141552	7
GO:0060271	cilium assembly	57/1939	389/20536	0.000560362	0.0289657	ENSG00000213397/ENSG00000077380/ENSG00000160226/ENSG00000276111/ENSG00000182923/ENSG00000122970/ENSG00000078674/ENSG00000160050/ENSG00000249115/ENSG00000110318/ENSG00000114107/ENSG00000032742/ENSG00000105568/ENSG00000152669/ENSG00000118997/ENSG00000137601/ENSG00000135315/ENSG00000141933/ENSG00000132881/ENSG00000161996/ENSG00000096872/ENSG00000127914/ENSG00000204843/ENSG00000175970/ENSG00000180376…	57
GO:0140056	organelle localization by membrane tethering	32/1939	185/20536	0.000566871	0.0289657	ENSG00000213397/ENSG00000077380/ENSG00000276111/ENSG00000182923/ENSG00000126775/ENSG00000116266/ENSG00000078674/ENSG00000104164/ENSG00000249115/ENSG00000114107/ENSG00000105568/ENSG00000177380/ENSG00000135315/ENSG00000049245/ENSG00000127914/ENSG00000079950/ENSG00000092108/ENSG00000204843/ENSG00000144036/ENSG00000213923/ENSG00000178750/ENSG00000141577/ENSG00000072062/ENSG00000176101/ENSG00000138768…	32
GO:0033047	regulation of mitotic sister chromatid segregation	16/1939	69/20536	0.000567004	0.0289657	ENSG00000126215/ENSG00000167513/ENSG00000085224/ENSG00000116670/ENSG00000013810/ENSG00000164190/ENSG00000071539/ENSG00000113648/ENSG00000169679/ENSG00000036257/ENSG00000153187/ENSG00000113141/ENSG00000119906/ENSG00000047410/ENSG00000178999/ENSG00000141552	16
GO:0044782	cilium organization	59/1939	407/20536	0.000596184	0.0300255	ENSG00000213397/ENSG00000077380/ENSG00000160226/ENSG00000276111/ENSG00000182923/ENSG00000197557/ENSG00000122970/ENSG00000078674/ENSG00000160050/ENSG00000249115/ENSG00000110318/ENSG00000114107/ENSG00000032742/ENSG00000105568/ENSG00000152669/ENSG00000118997/ENSG00000137601/ENSG00000135315/ENSG00000141933/ENSG00000132881/ENSG00000161996/ENSG00000096872/ENSG00000127914/ENSG00000204843/ENSG00000175970…	59
GO:0046777	protein autophosphorylation	41/1939	257/20536	0.000597797	0.0300255	ENSG00000065613/ENSG00000118046/ENSG00000160867/ENSG00000184216/ENSG00000095777/ENSG00000128052/ENSG00000115694/ENSG00000114738/ENSG00000198355/ENSG00000092445/ENSG00000196411/ENSG00000115687/ENSG00000154096/ENSG00000149930/ENSG00000130758/ENSG00000102755/ENSG00000173327/ENSG00000116285/ENSG00000013441/ENSG00000157404/ENSG00000197594/ENSG00000140575/ENSG00000072062/ENSG00000142208/ENSG00000165025…	41
GO:0010389	regulation of G2/M transition of mitotic cell cycle	38/1939	233/20536	0.000605322	0.0301501	ENSG00000213397/ENSG00000116691/ENSG00000077380/ENSG00000276111/ENSG00000182923/ENSG00000188996/ENSG00000078674/ENSG00000249115/ENSG00000114107/ENSG00000163781/ENSG00000105568/ENSG00000113558/ENSG00000135446/ENSG00000117614/ENSG00000149930/ENSG00000127914/ENSG00000204843/ENSG00000205220/ENSG00000100519/ENSG00000097046/ENSG00000179051/ENSG00000213923/ENSG00000013275/ENSG00000123374/ENSG00000141577…	38
GO:0045185	maintenance of protein location	20/1939	97/20536	0.000640541	0.0316406	ENSG00000160949/ENSG00000100300/ENSG00000197579/ENSG00000118454/ENSG00000158427/ENSG00000113558/ENSG00000197969/ENSG00000159256/ENSG00000197858/ENSG00000138829/ENSG00000100242/ENSG00000101997/ENSG00000100401/ENSG00000158747/ENSG00000151239/ENSG00000142208/ENSG00000159399/ENSG00000153187/ENSG00000165632/ENSG00000138757	20
GO:0048193	Golgi vesicle transport	58/1939	400/20536	0.000655923	0.0321348	ENSG00000150527/ENSG00000077380/ENSG00000123106/ENSG00000196961/ENSG00000183087/ENSG00000175582/ENSG00000123240/ENSG00000277377/ENSG00000166126/ENSG00000135968/ENSG00000090989/ENSG00000029725/ENSG00000174851/ENSG00000021574/ENSG00000066735/ENSG00000101199/ENSG00000114270/ENSG00000117475/ENSG00000144674/ENSG00000197969/ENSG00000049245/ENSG00000131899/ENSG00000172780/ENSG00000087502/ENSG00000167645…	58
GO:0045799	positive regulation of chromatin assembly or disassembly	6 of 1339	13/20536	0.000672203	0.0326647	ENSG00000163946/ENSG00000162367/ENSG00000196199/ENSG00000133422/ENSG00000134283/ENSG00000047410	6
GO:0043297	apical junction assembly	17/1939	77/20536	0.000706788	0.0338394	ENSG00000184113/ENSG00000104067/ENSG00000134318/ENSG00000075711/ENSG00000019549/ENSG00000065243/ENSG00000149564/ENSG00000124171/ENSG00000277401/ENSG00000115808/ENSG00000124429/ENSG00000148498/ENSG00000147649/ENSG00000072062/ENSG00000159216/ENSG00000131477/ENSG00000278759	17
GO:0046326	positive regulation of glucose import	11 of 1339	39/20536	0.000715429	0.0338394	ENSG00000116473/ENSG00000116044/ENSG00000105221/ENSG00000111731/ENSG00000068305/ENSG00000145675/ENSG00000142208/ENSG00000142330/ENSG00000157500/ENSG00000128989/ENSG00000111269	11
GO:0018023	peptidyl-lysine trimethylation	12 of 1339	45/20536	0.000724169	0.0338394	ENSG00000110066/ENSG00000085224/ENSG00000198730/ENSG00000101945/ENSG00000032219/ENSG00000168298/ENSG00000163166/ENSG00000181555/ENSG00000214756/ENSG00000054267/ENSG00000104872/ENSG00000183576	12
GO:0045197	establishment or maintenance of epithelial cell apical/basal polarity	12 of 1339	45/20536	0.000724169	0.0338394	ENSG00000112851/ENSG00000075711/ENSG00000148943/ENSG00000274287/ENSG00000116117/ENSG00000148498/ENSG00000076826/ENSG00000083857/ENSG00000180900/ENSG00000165556/ENSG00000082458/ENSG00000181392	12
GO:0034404	nucleobase-containing small molecule biosynthetic process	21/1939	105/20536	0.000724685	0.0338394	ENSG00000233276/ENSG00000103024/ENSG00000167900/ENSG00000205309/ENSG00000025708/ENSG00000065057/ENSG00000168393/ENSG00000106348/ENSG00000076248/ENSG00000073417/ENSG00000135318/ENSG00000112667/ENSG00000125877/ENSG00000198931/ENSG00000178700/ENSG00000172594/ENSG00000197594/ENSG00000112874/ENSG00000173598/ENSG00000179958/ENSG00000154328	21
GO:0031122	cytoplasmic microtubule organization	14/1939	58/20536	0.000804929	0.037295	ENSG00000151914/ENSG00000065613/ENSG00000107404/ENSG00000078674/ENSG00000110318/ENSG00000168172/ENSG00000075711/ENSG00000021574/ENSG00000197457/ENSG00000076826/ENSG00000007168/ENSG00000092820/ENSG00000168071/ENSG00000128159	14
GO:0051983	regulation of chromosome segregation	21/1939	106/20536	0.000824765	0.0379202	ENSG00000126215/ENSG00000167513/ENSG00000085224/ENSG00000055917/ENSG00000116670/ENSG00000163029/ENSG00000179051/ENSG00000013810/ENSG00000164190/ENSG00000071539/ENSG00000113648/ENSG00000169679/ENSG00000036257/ENSG00000153187/ENSG00000113141/ENSG00000119906/ENSG00000146670/ENSG00000047410/ENSG00000101266/ENSG00000178999/ENSG00000141552	21
GO:0032392	DNA geometric change	24/1939	128/20536	0.000835413	0.0380488	ENSG00000127586/ENSG00000100297/ENSG00000183207/ENSG00000170004/ENSG00000177200/ENSG00000085224/ENSG00000166508/ENSG00000153922/ENSG00000073111/ENSG00000160957/ENSG00000111445/ENSG00000124177/ENSG00000158290/ENSG00000122566/ENSG00000131153/ENSG00000085999/ENSG00000163104/ENSG00000079785/ENSG00000137309/ENSG00000110768/ENSG00000107290/ENSG00000113522/ENSG00000173575/ENSG00000101442	24
GO:0042147	retrograde transport, endosome to Golgi	20/1939	99/20536	0.000840295	0.0380488	ENSG00000032389/ENSG00000008294/ENSG00000172661/ENSG00000175582/ENSG00000122490/ENSG00000177096/ENSG00000135968/ENSG00000070423/ENSG00000049245/ENSG00000204843/ENSG00000036054/ENSG00000129493/ENSG00000099992/ENSG00000143952/ENSG00000067208/ENSG00000198324/ENSG00000111237/ENSG00000177951/ENSG00000013016/ENSG00000089006	20
GO:0016574	histone ubiquitination	13/1939	52/20536	0.000859901	0.0383348	ENSG00000198730/ENSG00000113558/ENSG00000158290/ENSG00000180628/ENSG00000087152/ENSG00000155827/ENSG00000168283/ENSG00000104517/ENSG00000119048/ENSG00000141570/ENSG00000124422/ENSG00000178691/ENSG00000153827	13
GO:0006335	DNA replication-dependent nucleosome assembly	10 of 1339	34/20536	0.000865851	0.0383348	ENSG00000105011/ENSG00000197409/ENSG00000275714/ENSG00000278828/ENSG00000275379/ENSG00000197153/ENSG00000278637/ENSG00000270882/ENSG00000273983/ENSG00000128708	10
GO:0034723	DNA replication-dependent nucleosome organization	10 of 1339	34/20536	0.000865851	0.0383348	ENSG00000105011/ENSG00000197409/ENSG00000275714/ENSG00000278828/ENSG00000275379/ENSG00000197153/ENSG00000278637/ENSG00000270882/ENSG00000273983/ENSG00000128708	10
GO:0120193	tight junction organization	16/1939	72/20536	0.000930562	0.0408968	ENSG00000184113/ENSG00000104067/ENSG00000134318/ENSG00000075711/ENSG00000019549/ENSG00000149564/ENSG00000124171/ENSG00000277401/ENSG00000115808/ENSG00000124429/ENSG00000148498/ENSG00000147649/ENSG00000072062/ENSG00000159216/ENSG00000131477/ENSG00000278759	16
GO:0018205	peptidyl-lysine modification	61/1939	432/20536	0.000952662	0.0415625	ENSG00000048649/ENSG00000110066/ENSG00000183207/ENSG00000141446/ENSG00000071655/ENSG00000185787/ENSG00000213024/ENSG00000162302/ENSG00000162227/ENSG00000163348/ENSG00000085224/ENSG00000197579/ENSG00000151332/ENSG00000119403/ENSG00000112701/ENSG00000115318/ENSG00000019549/ENSG00000198730/ENSG00000138468/ENSG00000135999/ENSG00000163904/ENSG00000196363/ENSG00000141582/ENSG00000101945/ENSG00000196591…	61
GO:0007219	Notch signaling pathway	34/1939	207/20536	0.00100426	0.0434961	ENSG00000121068/ENSG00000286019/ENSG00000109670/ENSG00000117335/ENSG00000074181/ENSG00000106003/ENSG00000198719/ENSG00000184916/ENSG00000019549/ENSG00000168913/ENSG00000172889/ENSG00000080189/ENSG00000131899/ENSG00000080815/ENSG00000096872/ENSG00000167207/ENSG00000137845/ENSG00000166135/ENSG00000073536/ENSG00000157404/ENSG00000164867/ENSG00000168214/ENSG00000101144/ENSG00000179348/ENSG00000142208…	34
GO:0006893	Golgi to plasma membrane transport	15/1939	66/20536	0.00104039	0.0447369	ENSG00000123240/ENSG00000166126/ENSG00000090989/ENSG00000029725/ENSG00000117475/ENSG00000144674/ENSG00000049245/ENSG00000131899/ENSG00000115306/ENSG00000144036/ENSG00000157214/ENSG00000101997/ENSG00000021762/ENSG00000070367/ENSG00000124333	15
GO:1902903	regulation of supramolecular fiber organization	55/1939	382/20536	0.00105205	0.0449149	ENSG00000233276/ENSG00000130779/ENSG00000158092/ENSG00000186994/ENSG00000172661/ENSG00000103490/ENSG00000145715/ENSG00000134318/ENSG00000147601/ENSG00000163171/ENSG00000075711/ENSG00000198844/ENSG00000158427/ENSG00000165175/ENSG00000021574/ENSG00000135723/ENSG00000080815/ENSG00000140854/ENSG00000103187/ENSG00000127914/ENSG00000204843/ENSG00000115306/ENSG00000106299/ENSG00000138594/ENSG00000078018…	55
GO:0046831	regulation of RNA export from nucleus	6 of 1339	14/20536	0.00108267	0.0458943	ENSG00000091009/ENSG00000139746/ENSG00000163166/ENSG00000181555/ENSG00000109111/ENSG00000047410	6
GO:0045787	positive regulation of cell cycle	60/1939	426/20536	0.00111077	0.0467541	ENSG00000240972/ENSG00000126215/ENSG00000167513/ENSG00000213024/ENSG00000276701/ENSG00000085224/ENSG00000106003/ENSG00000134318/ENSG00000215021/ENSG00000082258/ENSG00000146247/ENSG00000021574/ENSG00000126457/ENSG00000135446/ENSG00000065243/ENSG00000158290/ENSG00000162367/ENSG00000104218/ENSG00000138594/ENSG00000101412/ENSG00000116017/ENSG00000097046/ENSG00000119048/ENSG00000179051/ENSG00000112562…	60
GO:0043122	regulation of I-kappaB kinase/NF-kappaB signaling	40/1939	257/20536	0.00112654	0.0470861	ENSG00000168884/ENSG00000184216/ENSG00000213024/ENSG00000203896/ENSG00000103490/ENSG00000123240/ENSG00000091947/ENSG00000177576/ENSG00000100614/ENSG00000171604/ENSG00000015171/ENSG00000161999/ENSG00000179526/ENSG00000264522/ENSG00000167207/ENSG00000171680/ENSG00000055208/ENSG00000101997/ENSG00000127191/ENSG00000198160/ENSG00000101782/ENSG00000157625/ENSG00000177595/ENSG00000269335/ENSG00000101558…	40
GO:0033119	negative regulation of RNA splicing	8 of 1339	24/20536	0.00114875	0.0474454	ENSG00000011304/ENSG00000063244/ENSG00000122566/ENSG00000182872/ENSG00000126254/ENSG00000111786/ENSG00000116350/ENSG00000188529	8
GO:0007062	sister chromatid cohesion	14/1939	60/20536	0.00115101	0.0474454	ENSG00000083642/ENSG00000141446/ENSG00000109670/ENSG00000085224/ENSG00000215021/ENSG00000105568/ENSG00000101972/ENSG00000118007/ENSG00000108055/ENSG00000164190/ENSG00000113648/ENSG00000169679/ENSG00000119906/ENSG00000146670	14
GO:0006448	regulation of translational elongation	7 of 1339	19/20536	0.00120056	0.0491491	ENSG00000156256/ENSG00000163577/ENSG00000132507/ENSG00000107864/ENSG00000154813/ENSG00000137449/ENSG00000100601	7
GO:1902749	regulation of cell cycle G2/M phase transition	39/1939	250/20536	0.00123418	0.0499403	ENSG00000213397/ENSG00000116691/ENSG00000077380/ENSG00000276111/ENSG00000182923/ENSG00000188996/ENSG00000078674/ENSG00000249115/ENSG00000114107/ENSG00000163781/ENSG00000105568/ENSG00000113558/ENSG00000135446/ENSG00000117614/ENSG00000149930/ENSG00000127914/ENSG00000204843/ENSG00000205220/ENSG00000100519/ENSG00000097046/ENSG00000179051/ENSG00000213923/ENSG00000013275/ENSG00000123374/ENSG00000113648…	39
GO:0019043	establishment of viral latency	5 of 1339	10/20536	0.00125331	0.0499403	ENSG00000276561/ENSG00000174405/ENSG00000152422/ENSG00000137309/ENSG00000164985	5
GO:0035520	monoubiquitinated protein deubiquitination	5 of 1339	10/20536	0.00125331	0.0499403	ENSG00000156256/ENSG00000066427/ENSG00000162601/ENSG00000163930/ENSG00000162607	5
GO:0090237	regulation of arachidonic acid secretion	5 of 1339	10/20536	0.00125331	0.0499403	ENSG00000240972/ENSG00000276701/ENSG00000154723/ENSG00000184381/ENSG00000165025	5

## Sheet: S3_MTR_Pre_Module_Eigenvectors
Supplementary Table 3: Pearson correlation between the module eigenvectors (first principal component of module) and traits plasma 25(OH)D, Age, BMI and Gender in the post-vitamin D network.
	Plasma 25(OH)D			Age			BMI			Gender
	r	P value	FDR P value	r	P value	FDR P value	r	P value	FDR P value	r	P value	FDR P value
MEpurple	0.12348	0.397949	0.749562	0.110844	0.44832	0.743804	0.39443	0.00504071	0.0856921	-0.0648594	0.657938	0.73998
MEsalmon	-0.00205612	0.988813	0.988813	0.0766941	0.600437	0.743804	-0.346371	0.0147688	0.125535	-0.0571606	0.696452	0.73998
MEred	-0.125388	0.390641	0.749562	-0.0717292	0.624294	0.743804	-0.299287	0.0367011	0.162243	-0.123902	0.396327	0.732742
MEturquoise	0.218226	0.131973	0.718426	0.0651909	0.656298	0.743804	-0.297086	0.0381749	0.162243	0.185626	0.201613	0.732742
MEgrey	0.19339	0.183061	0.718426	0.139515	0.339031	0.743804	-0.231243	0.109895	0.321402	0.191735	0.186907	0.732742
MEyellow	-0.112649	0.440919	0.749562	0.0297498	0.8392	0.89165	-0.229013	0.113462	0.321402	-0.1245	0.394032	0.732742
MEblack	-0.0756561	0.605392	0.883802	-0.10591	0.4689	0.743804	-0.218023	0.132342	0.321402	-0.0674092	0.645368	0.73998
MEgreenyellow	-0.113829	0.436114	0.749562	-0.288274	0.0445702	0.378847	-0.167936	0.248738	0.50925	0.101122	0.489343	0.73998
MEpink	0.211592	0.144431	0.718426	0.120249	0.410505	0.743804	0.159145	0.274729	0.50925	0.124523	0.393947	0.732742
MEcyan	-0.181771	0.211302	0.718426	-0.225668	0.118976	0.6742	-0.150483	0.302034	0.50925	0.215205	0.137542	0.732742
MElightcyan	-0.027416	0.851666	0.965222	-0.0680792	0.64208	0.743804	-0.135162	0.354462	0.50925	0.217267	0.133721	0.732742
MEgreen	-0.0395264	0.787431	0.956167	-0.173579	0.232962	0.743804	0.133774	0.359471	0.50925	-0.0606524	0.678883	0.73998
MEbrown	-0.0150339	0.918339	0.975735	0.14823	0.309415	0.743804	0.124479	0.394115	0.515381	-0.146616	0.314771	0.732742
MEblue	-0.0616565	0.673861	0.883802	0.0116062	0.936914	0.936914	-0.112246	0.442563	0.537398	-0.0837597	0.567194	0.73998
MEtan	0.202077	0.16379	0.718426	0.394706	0.0050074	0.0851257	0.0631445	0.666445	0.755305	-0.115088	0.431025	0.732742
MEmagenta	-0.0612587	0.675849	0.883802	-0.0844892	0.563811	0.743804	-0.0316541	0.829056	0.880872	-0.027898	0.849089	0.849089
MEmidnightblue	0.12614	0.387783	0.749562	0.178677	0.219309	0.743804	-0.0186833	0.898609	0.898609	-0.146317	0.315769	0.732742

## Sheet: S4_Module_Preservation_Stats
Supplementary Table 4: Preservation of modules identified in the post-vitamin D network was analysed in the pre-vitamin D network. Z and median rank statistics are listed below, with treatment dependent (non-preserved) modules in bold.
	Module Size	Zsummary	Zdensity	Zconnectivity	medianRank	medianRankDensity	medianRankConnectivity
salmon	46	2.01734	1.15649	2.8782	17	17	17
midnightblue	40	3.47262	2.19717	4.74808	15	15	16
tan	51	4.60888	3.87515	5.34262	14	14	14
lightcyan	34	5.20867	4.13977	6.27757	12	12.5	9
grey	1792	6.61424	-3.10512	16.3336	18	18	18
cyan	43	10.8325	15.329	6.33602	4	3.5	5
greenyellow	85	11.188	11.3643	11.0117	8	9	3
black	249	13.4827	11.1428	15.8226	13	12.5	14
purple	150	13.6463	14.6714	12.6212	9	9	10
magenta	184	16.6415	17.1066	16.1763	7	8.5	4
gold	1000	21.9642	8.79012	35.1382	16	16	14
yellow	348	23.9386	29.6485	18.2287	8	7	12
blue	521	24.3166	22.3007	26.3326	11	11	10
pink	231	28.0461	36.6212	19.4711	4	4.5	2
green	311	28.0519	36.8199	19.2839	5	4.5	7
brown	481	29.5378	33.4436	25.6321	6	6.5	6
red	290	37.083	51.9754	22.1907	1	1	2
turquoise	556	47.5687	67.1032	28.0342	3	2.5	6

## Sheet: S5_GO terms per module
Supplementary Table 5: GO terms (Biological process BP, Molecular Function MF and Cellular component CC) enriched in each of the modules identified in the post vitamin D network (FDR <0.05)
salmon
ONTOLOGY	ID	Description	GeneRatio	BgRatio	Pvalue	FDR	geneID	Count
BP	GO:0051607	defense response to virus	4/17	276/20536	6.61896e-05	0.0378605	ENSG00000137959/ENSG00000185885/ENSG00000126709/ENSG00000138646	4
MF	GO:0003724	RNA helicase activity	2/16	100/19669	0.00293152	0.037414	ENSG00000230624/ENSG00000206486	2
MF	GO:0005525	GTP binding	3/16	398/19669	0.00378525	0.037414	ENSG00000137959/ENSG00000206492/ENSG00000183311	3
MF	GO:0032550	purine ribonucleoside binding	3/16	402/19669	0.00389307	0.037414	ENSG00000137959/ENSG00000206492/ENSG00000183311	3
MF	GO:0001883	purine nucleoside binding	3/16	405/19669	0.00397517	0.037414	ENSG00000137959/ENSG00000206492/ENSG00000183311	3
MF	GO:0032549	ribonucleoside binding	3/16	405/19669	0.00397517	0.037414	ENSG00000137959/ENSG00000206492/ENSG00000183311	3
MF	GO:0001882	nucleoside binding	3/16	413/19669	0.00419929	0.037414	ENSG00000137959/ENSG00000206492/ENSG00000183311	3
MF	GO:0019001	guanyl nucleotide binding	3/16	420/19669	0.00440165	0.037414	ENSG00000137959/ENSG00000206492/ENSG00000183311	3
MF	GO:0032561	guanyl ribonucleotide binding	3/16	420/19669	0.00440165	0.037414	ENSG00000137959/ENSG00000206492/ENSG00000183311	3
midnightblue
ONTOLOGY	ID	Description	GeneRatio	BgRatio	pvalue	p.adjust	geneID	Count
BP	GO:0046784	viral mRNA export from host cell nucleus	3/21	15/20536	4.16009e-07	6.87349e-05	ENSG00000225859/ENSG00000237889/ENSG00000229496	3
BP	GO:0010501	RNA secondary structure unwinding	3/21	16/20536	5.11674e-07	6.87349e-05	ENSG00000225859/ENSG00000237889/ENSG00000229496	3
BP	GO:0044417	translocation of molecules into host	3/21	16/20536	5.11674e-07	6.87349e-05	ENSG00000225859/ENSG00000237889/ENSG00000229496	3
BP	GO:2000002	negative regulation of DNA damage checkpoint	3/21	18/20536	7.44603e-07	7.12209e-05	ENSG00000225859/ENSG00000237889/ENSG00000229496	3
BP	GO:1901977	negative regulation of cell cycle checkpoint	3/21	19/20536	8.83634e-07	7.12209e-05	ENSG00000225859/ENSG00000237889/ENSG00000229496	3
BP	GO:0061051	positive regulation of cell growth involved in cardiac muscle cell development	3/21	21/20536	1.21124e-06	8.13548e-05	ENSG00000225859/ENSG00000237889/ENSG00000229496	3
BP	GO:2000001	regulation of DNA damage checkpoint	3/21	30/20536	3.67564e-06	0.000211612	ENSG00000225859/ENSG00000237889/ENSG00000229496	3
BP	GO:0022618	ribonucleoprotein complex assembly	5/21	252/20536	4.63401e-06	0.000213424	ENSG00000180574/ENSG00000261236/ENSG00000225859/ENSG00000237889/ENSG00000229496	5
BP	GO:0061050	regulation of cell growth involved in cardiac muscle cell development	3/21	33/20536	4.92975e-06	0.000213424	ENSG00000225859/ENSG00000237889/ENSG00000229496	3
BP	GO:0071826	ribonucleoprotein complex subunit organization	5/21	259/20536	5.29588e-06	0.000213424	ENSG00000180574/ENSG00000261236/ENSG00000225859/ENSG00000237889/ENSG00000229496	5
BP	GO:0032786	positive regulation of DNA-templated transcription, elongation	3/21	38/20536	7.5973e-06	0.000255143	ENSG00000225859/ENSG00000237889/ENSG00000229496	3
BP	GO:2000727	positive regulation of cardiac muscle cell differentiation	3/21	38/20536	7.5973e-06	0.000255143	ENSG00000225859/ENSG00000237889/ENSG00000229496	3
BP	GO:1901976	regulation of cell cycle checkpoint	3/21	45/20536	1.27205e-05	0.000368967	ENSG00000225859/ENSG00000237889/ENSG00000229496	3
BP	GO:0003298	physiological muscle hypertrophy	3/21	48/20536	1.54743e-05	0.000368967	ENSG00000225859/ENSG00000237889/ENSG00000229496	3
BP	GO:0003301	physiological cardiac muscle hypertrophy	3/21	48/20536	1.54743e-05	0.000368967	ENSG00000225859/ENSG00000237889/ENSG00000229496	3
BP	GO:0061049	cell growth involved in cardiac muscle cell development	3/21	48/20536	1.54743e-05	0.000368967	ENSG00000225859/ENSG00000237889/ENSG00000229496	3
BP	GO:0010613	positive regulation of cardiac muscle hypertrophy	3/21	49/20536	1.64727e-05	0.000368967	ENSG00000225859/ENSG00000237889/ENSG00000229496	3
BP	GO:0045727	positive regulation of translation	4/21	154/20536	1.64799e-05	0.000368967	ENSG00000180574/ENSG00000225859/ENSG00000237889/ENSG00000229496	4
BP	GO:0014742	positive regulation of muscle hypertrophy	3/21	50/20536	1.75126e-05	0.000371452	ENSG00000225859/ENSG00000237889/ENSG00000229496	3
BP	GO:1905209	positive regulation of cardiocyte differentiation	3/21	52/20536	1.97204e-05	0.000397367	ENSG00000225859/ENSG00000237889/ENSG00000229496	3
BP	GO:0055023	positive regulation of cardiac muscle tissue growth	3/21	55/20536	2.33641e-05	0.000448368	ENSG00000225859/ENSG00000237889/ENSG00000229496	3
BP	GO:0060421	positive regulation of heart growth	3/21	59/20536	2.88755e-05	0.000528946	ENSG00000225859/ENSG00000237889/ENSG00000229496	3
BP	GO:0034250	positive regulation of cellular amide metabolic process	4/21	181/20536	3.10714e-05	0.000536081	ENSG00000180574/ENSG00000225859/ENSG00000237889/ENSG00000229496	4
BP	GO:2000725	regulation of cardiac muscle cell differentiation	3/21	61/20536	3.19254e-05	0.000536081	ENSG00000225859/ENSG00000237889/ENSG00000229496	3
BP	GO:0032784	regulation of DNA-templated transcription, elongation	3/21	62/20536	3.35267e-05	0.00054045	ENSG00000225859/ENSG00000237889/ENSG00000229496	3
BP	GO:1904707	positive regulation of vascular smooth muscle cell proliferation	3/21	63/20536	3.51799e-05	0.000545288	ENSG00000225859/ENSG00000237889/ENSG00000229496	3
BP	GO:0046622	positive regulation of organ growth	3/21	70/20536	4.82713e-05	0.000720495	ENSG00000225859/ENSG00000237889/ENSG00000229496	3
BP	GO:0055025	positive regulation of cardiac muscle tissue development	3/21	71/20536	5.03678e-05	0.000724937	ENSG00000225859/ENSG00000237889/ENSG00000229496	3
BP	GO:1905207	regulation of cardiocyte differentiation	3/21	79/20536	6.93228e-05	0.000931236	ENSG00000225859/ENSG00000237889/ENSG00000229496	3
BP	GO:2000573	positive regulation of DNA biosynthetic process	3/21	79/20536	6.93228e-05	0.000931236	ENSG00000225859/ENSG00000237889/ENSG00000229496	3
BP	GO:0010611	regulation of cardiac muscle hypertrophy	3/21	83/20536	8.03338e-05	0.00104434	ENSG00000225859/ENSG00000237889/ENSG00000229496	3
BP	GO:0014743	regulation of muscle hypertrophy	3/21	86/20536	8.93021e-05	0.00112465	ENSG00000225859/ENSG00000237889/ENSG00000229496	3
BP	GO:0055021	regulation of cardiac muscle tissue growth	3/21	87/20536	9.24307e-05	0.00112877	ENSG00000225859/ENSG00000237889/ENSG00000229496	3
BP	GO:0051155	positive regulation of striated muscle cell differentiation	3/21	89/20536	9.8901e-05	0.00117227	ENSG00000225859/ENSG00000237889/ENSG00000229496	3
BP	GO:0000245	spliceosomal complex assembly	3/21	93/20536	0.000112714	0.00126177	ENSG00000225859/ENSG00000237889/ENSG00000229496	3
BP	GO:0060420	regulation of heart growth	3/21	93/20536	0.000112714	0.00126177	ENSG00000225859/ENSG00000237889/ENSG00000229496	3
BP	GO:2001021	negative regulation of response to DNA damage stimulus	3/21	97/20536	0.000127729	0.00139122	ENSG00000225859/ENSG00000237889/ENSG00000229496	3
BP	GO:1904705	regulation of vascular smooth muscle cell proliferation	3/21	101/20536	0.000143992	0.00148792	ENSG00000225859/ENSG00000237889/ENSG00000229496	3
BP	GO:1990874	vascular smooth muscle cell proliferation	3/21	101/20536	0.000143992	0.00148792	ENSG00000225859/ENSG00000237889/ENSG00000229496	3
BP	GO:0055013	cardiac muscle cell development	3/21	102/20536	0.000148258	0.0014937	ENSG00000225859/ENSG00000237889/ENSG00000229496	3
BP	GO:0045844	positive regulation of striated muscle tissue development	3/21	104/20536	0.000157035	0.00150679	ENSG00000225859/ENSG00000237889/ENSG00000229496	3
BP	GO:0048636	positive regulation of muscle organ development	3/21	104/20536	0.000157035	0.00150679	ENSG00000225859/ENSG00000237889/ENSG00000229496	3
BP	GO:1901863	positive regulation of muscle tissue development	3/21	105/20536	0.000161548	0.00151404	ENSG00000225859/ENSG00000237889/ENSG00000229496	3
BP	GO:0055006	cardiac cell development	3/21	108/20536	0.000175589	0.00160824	ENSG00000225859/ENSG00000237889/ENSG00000229496	3
BP	GO:0055024	regulation of cardiac muscle tissue development	3/21	112/20536	0.000195513	0.00175093	ENSG00000225859/ENSG00000237889/ENSG00000229496	3
BP	GO:0003300	cardiac muscle hypertrophy	3/21	116/20536	0.000216851	0.00182064	ENSG00000225859/ENSG00000237889/ENSG00000229496	3
BP	GO:0031124	mRNA 3'-end processing	3/21	116/20536	0.000216851	0.00182064	ENSG00000225859/ENSG00000237889/ENSG00000229496	3
BP	GO:0055017	cardiac muscle tissue growth	3/21	116/20536	0.000216851	0.00182064	ENSG00000225859/ENSG00000237889/ENSG00000229496	3
BP	GO:0014897	striated muscle hypertrophy	3/21	119/20536	0.000233808	0.00185468	ENSG00000225859/ENSG00000237889/ENSG00000229496	3
BP	GO:0043502	regulation of muscle adaptation	3/21	120/20536	0.000239645	0.00185468	ENSG00000225859/ENSG00000237889/ENSG00000229496	3
BP	GO:0006406	mRNA export from nucleus	3/21	121/20536	0.000245577	0.00185468	ENSG00000225859/ENSG00000237889/ENSG00000229496	3
BP	GO:0014896	muscle hypertrophy	3/21	121/20536	0.000245577	0.00185468	ENSG00000225859/ENSG00000237889/ENSG00000229496	3
BP	GO:0071427	mRNA-containing ribonucleoprotein complex export from nucleus	3/21	121/20536	0.000245577	0.00185468	ENSG00000225859/ENSG00000237889/ENSG00000229496	3
BP	GO:0046620	regulation of organ growth	3/21	122/20536	0.000251602	0.00185468	ENSG00000225859/ENSG00000237889/ENSG00000229496	3
BP	GO:0060419	heart growth	3/21	123/20536	0.000257723	0.00185468	ENSG00000225859/ENSG00000237889/ENSG00000229496	3
BP	GO:2000278	regulation of DNA biosynthetic process	3/21	123/20536	0.000257723	0.00185468	ENSG00000225859/ENSG00000237889/ENSG00000229496	3
BP	GO:0048661	positive regulation of smooth muscle cell proliferation	3/21	124/20536	0.000263939	0.0018661	ENSG00000225859/ENSG00000237889/ENSG00000229496	3
BP	GO:0051149	positive regulation of muscle cell differentiation	3/21	127/20536	0.000283169	0.00196753	ENSG00000225859/ENSG00000237889/ENSG00000229496	3
BP	GO:0051153	regulation of striated muscle cell differentiation	3/21	136/20536	0.000346234	0.00236495	ENSG00000225859/ENSG00000237889/ENSG00000229496	3
BP	GO:0071426	ribonucleoprotein complex export from nucleus	3/21	137/20536	0.000353753	0.00237604	ENSG00000225859/ENSG00000237889/ENSG00000229496	3
BP	GO:0006354	DNA-templated transcription, elongation	3/21	142/20536	0.00039293	0.00259591	ENSG00000225859/ENSG00000237889/ENSG00000229496	3
BP	GO:0043500	muscle adaptation	3/21	143/20536	0.000401086	0.00260706	ENSG00000225859/ENSG00000237889/ENSG00000229496	3
BP	GO:0006405	RNA export from nucleus	3/21	146/20536	0.000426208	0.00272638	ENSG00000225859/ENSG00000237889/ENSG00000229496	3
BP	GO:0071166	ribonucleoprotein complex localization	3/21	147/20536	0.000434801	0.00273789	ENSG00000225859/ENSG00000237889/ENSG00000229496	3
BP	GO:0055007	cardiac muscle cell differentiation	3/21	148/20536	0.000443505	0.00274973	ENSG00000225859/ENSG00000237889/ENSG00000229496	3
BP	GO:0001889	liver development	3/21	152/20536	0.000479443	0.00292751	ENSG00000225859/ENSG00000237889/ENSG00000229496	3
BP	GO:0061008	hepaticobiliary system development	3/21	155/20536	0.00050759	0.00305312	ENSG00000225859/ENSG00000237889/ENSG00000229496	3
BP	GO:0051028	mRNA transport	3/21	165/20536	0.000609019	0.00360933	ENSG00000225859/ENSG00000237889/ENSG00000229496	3
BP	GO:0031123	RNA 3'-end processing	3/21	169/20536	0.00065296	0.00381367	ENSG00000225859/ENSG00000237889/ENSG00000229496	3
BP	GO:0016202	regulation of striated muscle tissue development	3/21	172/20536	0.000687213	0.00395639	ENSG00000225859/ENSG00000237889/ENSG00000229496	3
BP	GO:1901861	regulation of muscle tissue development	3/21	175/20536	0.000722596	0.00405564	ENSG00000225859/ENSG00000237889/ENSG00000229496	3
BP	GO:0000077	DNA damage checkpoint	3/21	176/20536	0.000734644	0.00405564	ENSG00000225859/ENSG00000237889/ENSG00000229496	3
BP	GO:0048634	regulation of muscle organ development	3/21	176/20536	0.000734644	0.00405564	ENSG00000225859/ENSG00000237889/ENSG00000229496	3
BP	GO:0035051	cardiocyte differentiation	3/21	183/20536	0.000822584	0.00447975	ENSG00000225859/ENSG00000237889/ENSG00000229496	3
BP	GO:0031570	DNA integrity checkpoint	3/21	188/20536	0.000889335	0.00477869	ENSG00000225859/ENSG00000237889/ENSG00000229496	3
BP	GO:0055002	striated muscle cell development	3/21	189/20536	0.000903085	0.00478873	ENSG00000225859/ENSG00000237889/ENSG00000229496	3
BP	GO:0030307	positive regulation of cell growth	3/21	194/20536	0.000973871	0.00503166	ENSG00000225859/ENSG00000237889/ENSG00000229496	3
BP	GO:0048660	regulation of smooth muscle cell proliferation	3/21	194/20536	0.000973871	0.00503166	ENSG00000225859/ENSG00000237889/ENSG00000229496	3
BP	GO:0048659	smooth muscle cell proliferation	3/21	196/20536	0.00100314	0.0051173	ENSG00000225859/ENSG00000237889/ENSG00000229496	3
BP	GO:0006611	protein export from nucleus	3/21	199/20536	0.00104809	0.00527976	ENSG00000225859/ENSG00000237889/ENSG00000229496	3
BP	GO:0051147	regulation of muscle cell differentiation	3/21	201/20536	0.00107876	0.00536714	ENSG00000225859/ENSG00000237889/ENSG00000229496	3
BP	GO:0048639	positive regulation of developmental growth	3/21	202/20536	0.0010943	0.00537808	ENSG00000225859/ENSG00000237889/ENSG00000229496	3
BP	GO:0055001	muscle cell development	3/21	203/20536	0.00110998	0.00538944	ENSG00000225859/ENSG00000237889/ENSG00000229496	3
BP	GO:0071897	DNA biosynthetic process	3/21	207/20536	0.00117415	0.00563312	ENSG00000225859/ENSG00000237889/ENSG00000229496	3
BP	GO:0051054	positive regulation of DNA metabolic process	3/21	213/20536	0.00127473	0.00586333	ENSG00000225859/ENSG00000237889/ENSG00000229496	3
BP	GO:0006417	regulation of translation	4/21	479/20536	0.00127627	0.00586333	ENSG00000180574/ENSG00000225859/ENSG00000237889/ENSG00000229496	4
BP	GO:0050657	nucleic acid transport	3/21	214/20536	0.00129201	0.00586333	ENSG00000225859/ENSG00000237889/ENSG00000229496	3
BP	GO:0050658	RNA transport	3/21	214/20536	0.00129201	0.00586333	ENSG00000225859/ENSG00000237889/ENSG00000229496	3
BP	GO:0035265	organ growth	3/21	215/20536	0.00130943	0.00586333	ENSG00000225859/ENSG00000237889/ENSG00000229496	3
BP	GO:0051168	nuclear export	3/21	215/20536	0.00130943	0.00586333	ENSG00000225859/ENSG00000237889/ENSG00000229496	3
BP	GO:0051236	establishment of RNA localization	3/21	217/20536	0.00134472	0.00595518	ENSG00000225859/ENSG00000237889/ENSG00000229496	3
BP	GO:2001020	regulation of response to DNA damage stimulus	3/21	239/20536	0.00177308	0.00776685	ENSG00000225859/ENSG00000237889/ENSG00000229496	3
BP	GO:0048738	cardiac muscle tissue development	3/21	250/20536	0.00201585	0.00873535	ENSG00000225859/ENSG00000237889/ENSG00000229496	3
BP	GO:0000075	cell cycle checkpoint	3/21	251/20536	0.0020389	0.00874123	ENSG00000225859/ENSG00000237889/ENSG00000229496	3
BP	GO:0006403	RNA localization	3/21	256/20536	0.0021566	0.00914853	ENSG00000225859/ENSG00000237889/ENSG00000229496	3
BP	GO:0048588	developmental cell growth	3/21	259/20536	0.00222922	0.00935809	ENSG00000225859/ENSG00000237889/ENSG00000229496	3
BP	GO:0015931	nucleobase-containing compound transport	3/21	264/20536	0.00235362	0.00977843	ENSG00000225859/ENSG00000237889/ENSG00000229496	3
BP	GO:0033002	muscle cell proliferation	3/21	265/20536	0.002379	0.00978305	ENSG00000225859/ENSG00000237889/ENSG00000229496	3
BP	GO:0051701	interaction with host	3/21	266/20536	0.00240456	0.00978827	ENSG00000225859/ENSG00000237889/ENSG00000229496	3
BP	GO:0090257	regulation of muscle system process	3/21	280/20536	0.00278048	0.0112053	ENSG00000225859/ENSG00000237889/ENSG00000229496	3
BP	GO:0031503	protein-containing complex localization	3/21	297/20536	0.0032835	0.0130964	ENSG00000225859/ENSG00000237889/ENSG00000229496	3
BP	GO:0045927	positive regulation of growth	3/21	298/20536	0.00331471	0.0130964	ENSG00000225859/ENSG00000237889/ENSG00000229496	3
BP	GO:0051146	striated muscle cell differentiation	3/21	320/20536	0.00404835	0.0158397	ENSG00000225859/ENSG00000237889/ENSG00000229496	3
BP	GO:0048638	regulation of developmental growth	3/21	370/20536	0.00606371	0.0234969	ENSG00000225859/ENSG00000237889/ENSG00000229496	3
BP	GO:0006913	nucleocytoplasmic transport	3/21	374/20536	0.00624664	0.0239752	ENSG00000225859/ENSG00000237889/ENSG00000229496	3
BP	GO:0051052	regulation of DNA metabolic process	3/21	377/20536	0.006386	0.0240519	ENSG00000225859/ENSG00000237889/ENSG00000229496	3
BP	GO:0051169	nuclear transport	3/21	377/20536	0.006386	0.0240519	ENSG00000225859/ENSG00000237889/ENSG00000229496	3
BP	GO:0032526	response to retinoic acid	2/21	126/20536	0.00726682	0.027116	ENSG00000206289/ENSG00000238289	2
BP	GO:0042692	muscle cell differentiation	3/21	414/20536	0.00825996	0.0305391	ENSG00000225859/ENSG00000237889/ENSG00000229496	3
BP	GO:0014706	striated muscle tissue development	3/21	417/20536	0.00842468	0.030865	ENSG00000225859/ENSG00000237889/ENSG00000229496	3
BP	GO:0000377	RNA splicing, via transesterification reactions with bulged adenosine as nucleophile	3/21	420/20536	0.00859135	0.0309135	ENSG00000225859/ENSG00000237889/ENSG00000229496	3
BP	GO:0000398	mRNA splicing, via spliceosome	3/21	420/20536	0.00859135	0.0309135	ENSG00000225859/ENSG00000237889/ENSG00000229496	3
BP	GO:0000375	RNA splicing, via transesterification reactions	3/21	423/20536	0.00875997	0.0312413	ENSG00000225859/ENSG00000237889/ENSG00000229496	3
BP	GO:0045787	positive regulation of cell cycle	3/21	426/20536	0.00893054	0.0315702	ENSG00000225859/ENSG00000237889/ENSG00000229496	3
BP	GO:0060537	muscle tissue development	3/21	436/20536	0.00951331	0.0333379	ENSG00000225859/ENSG00000237889/ENSG00000229496	3
BP	GO:0007517	muscle organ development	3/21	438/20536	0.0096325	0.0334646	ENSG00000225859/ENSG00000237889/ENSG00000229496	3
BP	GO:0050689	negative regulation of defense response to virus by host	1/21	10/20536	0.0101812	0.0350687	ENSG00000238289	1
BP	GO:0046462	monoacylglycerol metabolic process	1/21	11/20536	0.0111939	0.0372822	ENSG00000231488	1
BP	GO:0051418	microtubule nucleation by microtubule organizing center	1/21	11/20536	0.0111939	0.0372822	ENSG00000276856	1
BP	GO:0052651	monoacylglycerol catabolic process	1/21	11/20536	0.0111939	0.0372822	ENSG00000231488	1
BP	GO:1901523	icosanoid catabolic process	1/21	11/20536	0.0111939	0.0372822	ENSG00000231488	1
BP	GO:0001558	regulation of cell growth	3/21	470/20536	0.0116602	0.0384286	ENSG00000225859/ENSG00000237889/ENSG00000229496	3
BP	GO:0034620	cellular response to unfolded protein	2/21	165/20536	0.01219	0.0384286	ENSG00000228628/ENSG00000226704	2
BP	GO:0000478	endonucleolytic cleavage involved in rRNA processing	1/21	12/20536	0.0122056	0.0384286	ENSG00000261236	1
BP	GO:0000479	endonucleolytic cleavage of tricistronic rRNA transcript (SSU-rRNA, 5.8S rRNA, LSU-rRNA)	1/21	12/20536	0.0122056	0.0384286	ENSG00000261236	1
BP	GO:0001731	formation of translation preinitiation complex	1/21	12/20536	0.0122056	0.0384286	ENSG00000180574	1
BP	GO:0060707	trophoblast giant cell differentiation	1/21	12/20536	0.0122056	0.0384286	ENSG00000112559	1
BP	GO:0070842	aggresome assembly	1/21	12/20536	0.0122056	0.0384286	ENSG00000206513	1
BP	GO:0048732	gland development	3/21	488/20536	0.0129018	0.0403057	ENSG00000225859/ENSG00000237889/ENSG00000229496	3
BP	GO:0009950	dorsal/ventral axis specification	1/21	13/20536	0.0132163	0.0403498	ENSG00000112559	1
BP	GO:0036500	ATF6-mediated unfolded protein response	1/21	13/20536	0.0132163	0.0403498	ENSG00000228628	1
BP	GO:0045903	positive regulation of translational fidelity	1/21	13/20536	0.0132163	0.0403498	ENSG00000180574	1
BP	GO:0003012	muscle system process	3/21	498/20536	0.0136235	0.0412802	ENSG00000225859/ENSG00000237889/ENSG00000229496	3
BP	GO:1990440	positive regulation of transcription from RNA polymerase II promoter in response to endoplasmic reticulum stress	1/21	14/20536	0.014226	0.0427842	ENSG00000228628	1
BP	GO:1900102	negative regulation of endoplasmic reticulum unfolded protein response	1/21	15/20536	0.0152348	0.0454786	ENSG00000228628	1
BP	GO:0000463	maturation of LSU-rRNA from tricistronic rRNA transcript (SSU-rRNA, 5.8S rRNA, LSU-rRNA)	1/21	16/20536	0.0162425	0.0481304	ENSG00000261236	1
CC	GO:0000346	transcription export complex	3/23	21/21659	1.37388e-06	4.37804e-05	ENSG00000225859/ENSG00000237889/ENSG00000229496	3
CC	GO:0005688	U6 snRNP	3/23	25/21659	2.36932e-06	4.37804e-05	ENSG00000225859/ENSG00000237889/ENSG00000229496	3
CC	GO:0005687	U4 snRNP	3/23	28/21659	3.36772e-06	4.37804e-05	ENSG00000225859/ENSG00000237889/ENSG00000229496	3
CC	GO:0097525	spliceosomal snRNP complex	3/23	118/21659	0.000257812	0.00208003	ENSG00000225859/ENSG00000237889/ENSG00000229496	3
CC	GO:0030532	small nuclear ribonucleoprotein complex	3/23	124/21659	0.000298305	0.00208003	ENSG00000225859/ENSG00000237889/ENSG00000229496	3
CC	GO:0016363	nuclear matrix	3/23	127/21659	0.000320005	0.00208003	ENSG00000225859/ENSG00000237889/ENSG00000229496	3
CC	GO:0120114	Sm-like protein family complex	3/23	138/21659	0.00040823	0.00227442	ENSG00000225859/ENSG00000237889/ENSG00000229496	3
CC	GO:0034399	nuclear periphery	3/23	151/21659	0.000531025	0.00258874	ENSG00000225859/ENSG00000237889/ENSG00000229496	3
CC	GO:0005681	spliceosomal complex	3/23	218/21659	0.00153499	0.00665164	ENSG00000225859/ENSG00000237889/ENSG00000229496	3
CC	GO:0000931	gamma-tubulin large complex	1/23	10/21659	0.0105707	0.0351755	ENSG00000276856	1
CC	GO:0008274	gamma-tubulin ring complex	1/23	10/21659	0.0105707	0.0351755	ENSG00000276856	1
CC	GO:0002199	zona pellucida receptor complex	1/23	11/21659	0.0116219	0.0351755	ENSG00000226704	1
CC	GO:0005667	transcription factor complex	3/23	452/21659	0.0117252	0.0351755	ENSG00000206289/ENSG00000224952/ENSG00000228628	3
CC	GO:0016607	nuclear speck	3/23	477/21659	0.0135497	0.0377457	ENSG00000225859/ENSG00000237889/ENSG00000229496	3
CC	GO:0090575	RNA polymerase II transcription factor complex	2/23	187/21659	0.0166529	0.0432976	ENSG00000206289/ENSG00000228628	2
MF	GO:0008186	RNA-dependent ATPase activity	3/21	12/19669	2.2933e-07	1.58238e-05	ENSG00000225859/ENSG00000237889/ENSG00000229496	3
MF	GO:0043008	ATP-dependent protein binding	3/21	15/19669	4.7332e-07	1.63295e-05	ENSG00000225859/ENSG00000237889/ENSG00000229496	3
MF	GO:0017070	U6 snRNA binding	3/21	27/19669	3.0178e-06	5.20571e-05	ENSG00000225859/ENSG00000237889/ENSG00000229496	3
MF	GO:0030621	U4 snRNA binding	3/21	27/19669	3.0178e-06	5.20571e-05	ENSG00000225859/ENSG00000237889/ENSG00000229496	3
MF	GO:0017069	snRNA binding	3/21	70/19669	5.48339e-05	0.000756708	ENSG00000225859/ENSG00000237889/ENSG00000229496	3
MF	GO:0003724	RNA helicase activity	3/21	100/19669	0.000158676	0.00182478	ENSG00000225859/ENSG00000237889/ENSG00000229496	3
MF	GO:0004386	helicase activity	3/21	186/19669	0.000976173	0.00962228	ENSG00000225859/ENSG00000237889/ENSG00000229496	3
tan
ONTOLOGY	ID	Description	GeneRatio	BgRatio	pvalue	p.adjust	geneID	Count
BP	GO:0032352	positive regulation of hormone metabolic process	3/33	22/20536	5.70188e-06	0.00700191	ENSG00000125538/ENSG00000162552/ENSG00000105707	3
BP	GO:0032350	regulation of hormone metabolic process	3/33	45/20536	5.12318e-05	0.0314563	ENSG00000125538/ENSG00000162552/ENSG00000105707	3
BP	GO:0003376	sphingosine-1-phosphate receptor signaling pathway	2/33	10/20536	0.000111781	0.0433342	ENSG00000176170/ENSG00000183018	2
BP	GO:0090520	sphingolipid mediated signaling pathway	2/33	12/20536	0.000163616	0.0433342	ENSG00000176170/ENSG00000183018	2
BP	GO:0051785	positive regulation of nuclear division	3/33	68/20536	0.000176442	0.0433342	ENSG00000125538/ENSG00000176170/ENSG00000162552	3
lightcyan
ONTOLOGY	ID	Description	GeneRatio	BgRatio	pvalue	p.adjust	geneID	Count
BP	GO:0002460	adaptive immune response based on somatic recombination of immune receptors built from immunoglobulin superfamily domains	5/22	367/20536	3.63627e-05	0.00793611	ENSG00000204516/ENSG00000204525/ENSG00000244731/ENSG00000204520/ENSG00000228267	5
BP	GO:0001910	regulation of leukocyte mediated cytotoxicity	4/22	201/20536	5.67457e-05	0.00793611	ENSG00000204516/ENSG00000204525/ENSG00000124875/ENSG00000204520	4
BP	GO:0031341	regulation of cell killing	4/22	221/20536	8.19968e-05	0.00793611	ENSG00000204516/ENSG00000204525/ENSG00000124875/ENSG00000204520	4
BP	GO:0006438	valyl-tRNA aminoacylation	2/22	13/20536	8.48445e-05	0.00793611	ENSG00000137411/ENSG00000096171	2
BP	GO:0002449	lymphocyte mediated immunity	5/22	455/20536	0.000100712	0.00793611	ENSG00000204516/ENSG00000204525/ENSG00000244731/ENSG00000204520/ENSG00000228267	5
BP	GO:0001909	leukocyte mediated cytotoxicity	4/22	271/20536	0.000179899	0.0092217	ENSG00000204516/ENSG00000204525/ENSG00000124875/ENSG00000204520	4
BP	GO:0001913	T cell mediated cytotoxicity	3/22	111/20536	0.000219599	0.0092217	ENSG00000204516/ENSG00000204525/ENSG00000204520	3
BP	GO:0001912	positive regulation of leukocyte mediated cytotoxicity	3/22	112/20536	0.000225486	0.0092217	ENSG00000204516/ENSG00000204525/ENSG00000204520	3
BP	GO:2000427	positive regulation of apoptotic cell clearance	2/22	21/20536	0.000227244	0.0092217	ENSG00000244731/ENSG00000228267	2
BP	GO:0042271	susceptibility to natural killer cell mediated cytotoxicity	2/22	23/20536	0.00027342	0.0092217	ENSG00000204516/ENSG00000204520	2
BP	GO:2000425	regulation of apoptotic cell clearance	2/22	23/20536	0.00027342	0.0092217	ENSG00000244731/ENSG00000228267	2
BP	GO:0106074	aminoacyl-tRNA metabolism involved in translational fidelity	2/22	24/20536	0.000298083	0.0092217	ENSG00000137411/ENSG00000096171	2
BP	GO:0031343	positive regulation of cell killing	3/22	124/20536	0.000304269	0.0092217	ENSG00000204516/ENSG00000204525/ENSG00000204520	3
BP	GO:0001906	cell killing	4/22	348/20536	0.000465669	0.0115919	ENSG00000204516/ENSG00000204525/ENSG00000124875/ENSG00000204520	4
BP	GO:0046629	gamma-delta T cell activation	2/22	30/20536	0.00046798	0.0115919	ENSG00000204516/ENSG00000204520	2
BP	GO:0002703	regulation of leukocyte mediated immunity	4/22	349/20536	0.000470736	0.0115919	ENSG00000204516/ENSG00000204525/ENSG00000124875/ENSG00000204520	4
BP	GO:0002699	positive regulation of immune effector process	4/22	356/20536	0.000507322	0.0117579	ENSG00000204516/ENSG00000204525/ENSG00000242574/ENSG00000204520	4
BP	GO:0002456	T cell mediated immunity	3/22	175/20536	0.00083147	0.017244	ENSG00000204516/ENSG00000204525/ENSG00000204520	3
BP	GO:0046597	negative regulation of viral entry into host cell	2/22	40/20536	0.000833711	0.017244	ENSG00000225130/ENSG00000237192	2
BP	GO:0002832	negative regulation of response to biotic stimulus	3/22	180/20536	0.000902098	0.017244	ENSG00000204516/ENSG00000204498/ENSG00000204520	3
BP	GO:0006450	regulation of translational fidelity	2/22	42/20536	0.000919096	0.017244	ENSG00000137411/ENSG00000096171	2
BP	GO:0006958	complement activation, classical pathway	2/22	49/20536	0.00124967	0.0223804	ENSG00000244731/ENSG00000228267	2
BP	GO:0046596	regulation of viral entry into host cell	2/22	51/20536	0.00135311	0.0231794	ENSG00000225130/ENSG00000237192	2
BP	GO:0002708	positive regulation of lymphocyte mediated immunity	3/22	214/20536	0.00148458	0.0243489	ENSG00000204516/ENSG00000204525/ENSG00000204520	3
BP	GO:0006399	tRNA metabolic process	3/22	217/20536	0.00154498	0.0243489	ENSG00000137411/ENSG00000239865/ENSG00000096171	3
BP	GO:0019835	cytolysis	2/22	57/20536	0.00168721	0.0245242	ENSG00000204516/ENSG00000204520	2
BP	GO:0006418	tRNA aminoacylation for protein translation	2/22	58/20536	0.00174633	0.0245242	ENSG00000137411/ENSG00000096171	2
BP	GO:0052372	modulation by symbiont of entry into host	2/22	58/20536	0.00174633	0.0245242	ENSG00000225130/ENSG00000237192	2
BP	GO:0043277	apoptotic cell clearance	2/22	59/20536	0.00180644	0.0245242	ENSG00000244731/ENSG00000228267	2
BP	GO:0045954	positive regulation of natural killer cell mediated cytotoxicity	2/22	60/20536	0.00186752	0.0245242	ENSG00000204516/ENSG00000204520	2
BP	GO:0043039	tRNA aminoacylation	2/22	61/20536	0.00192957	0.0245242	ENSG00000137411/ENSG00000096171	2
BP	GO:0043038	amino acid activation	2/22	62/20536	0.0019926	0.0245339	ENSG00000137411/ENSG00000096171	2
BP	GO:0002705	positive regulation of leukocyte mediated immunity	3/22	250/20536	0.0023133	0.0276194	ENSG00000204516/ENSG00000204525/ENSG00000204520	3
BP	GO:0030449	regulation of complement activation	2/22	74/20536	0.00282409	0.0327262	ENSG00000244731/ENSG00000228267	2
BP	GO:0043903	regulation of symbiosis, encompassing mutualism through parasitism	3/22	278/20536	0.00312358	0.0351626	ENSG00000225130/ENSG00000237192/ENSG00000124875	3
BP	GO:0002706	regulation of lymphocyte mediated immunity	3/22	286/20536	0.00338332	0.0367848	ENSG00000204516/ENSG00000204525/ENSG00000204520	3
BP	GO:0002455	humoral immune response mediated by circulating immunoglobulin	2/22	82/20536	0.00345441	0.0367848	ENSG00000244731/ENSG00000228267	2
BP	GO:0050766	positive regulation of phagocytosis	2/22	93/20536	0.00441829	0.0455769	ENSG00000244731/ENSG00000228267	2
BP	GO:0006956	complement activation	2/22	94/20536	0.00451142	0.0455769	ENSG00000244731/ENSG00000228267	2
BP	GO:0006959	humoral immune response	3/22	327/20536	0.00492193	0.0479592	ENSG00000124875/ENSG00000244731/ENSG00000228267	3
BP	GO:1905897	regulation of response to endoplasmic reticulum stress	2/22	99/20536	0.00499068	0.0479592	ENSG00000165188/ENSG00000234539	2
MF	GO:0004832	valine-tRNA ligase activity	2/24	13/19669	0.00011039	0.00883117	ENSG00000137411/ENSG00000096171	2
MF	GO:0002161	aminoacyl-tRNA editing activity	2/24	24/19669	0.00038742	0.0131093	ENSG00000137411/ENSG00000096171	2
MF	GO:0046703	natural killer cell lectin-like receptor binding	2/24	27/19669	0.000491597	0.0131093	ENSG00000204516/ENSG00000204520	2
MF	GO:0001848	complement binding	2/24	34/19669	0.000781629	0.0132563	ENSG00000244731/ENSG00000228267	2
MF	GO:0140101	catalytic activity, acting on a tRNA	3/24	153/19669	0.000828517	0.0132563	ENSG00000137411/ENSG00000239865/ENSG00000096171	3
MF	GO:0004812	aminoacyl-tRNA ligase activity	2/24	54/19669	0.00196432	0.0199762	ENSG00000137411/ENSG00000096171	2
MF	GO:0016875	ligase activity, forming carbon-oxygen bonds	2/24	54/19669	0.00196432	0.0199762	ENSG00000137411/ENSG00000096171	2
MF	GO:0140098	catalytic activity, acting on RNA	4/24	450/19669	0.00199762	0.0199762	ENSG00000137411/ENSG00000225737/ENSG00000239865/ENSG00000096171	4
Cyan
BP	GO:0042254	ribosome biogenesis	43/287	328/20536	3.33988e-29	9.94952e-26	ENSG00000261236/ENSG00000130713/ENSG00000100029/ENSG00000053372/ENSG00000281309/ENSG00000130826/ENSG00000171316/ENSG00000112159/ENSG00000170854/ENSG00000160208/ENSG00000135372/ENSG00000165271/ENSG00000011260/ENSG00000086189/ENSG00000148843/ENSG00000125485/ENSG00000163811/ENSG00000108651/ENSG00000065183/ENSG00000117597/ENSG00000126749/ENSG00000112578/ENSG00000111641/ENSG00000114767/ENSG00000155393…	43
BP	GO:0034470	ncRNA processing	44/287	433/20536	3.29949e-25	4.91459e-22	ENSG00000090861/ENSG00000261236/ENSG00000130713/ENSG00000068438/ENSG00000100029/ENSG00000053372/ENSG00000130826/ENSG00000100697/ENSG00000037474/ENSG00000171316/ENSG00000112159/ENSG00000160208/ENSG00000135372/ENSG00000165271/ENSG00000168806/ENSG00000011260/ENSG00000065457/ENSG00000086189/ENSG00000148843/ENSG00000163811/ENSG00000108651/ENSG00000065183/ENSG00000037897/ENSG00000006744/ENSG00000117597…	44
BP	GO:0016072	rRNA metabolic process	34/287	255/20536	1.81949e-23	1.80676e-20	ENSG00000261236/ENSG00000130713/ENSG00000100029/ENSG00000053372/ENSG00000130826/ENSG00000171316/ENSG00000112159/ENSG00000160208/ENSG00000135372/ENSG00000165271/ENSG00000011260/ENSG00000086189/ENSG00000148843/ENSG00000163811/ENSG00000108651/ENSG00000065183/ENSG00000117597/ENSG00000126749/ENSG00000112578/ENSG00000111641/ENSG00000114767/ENSG00000142207/ENSG00000136718/ENSG00000136891/ENSG00000075914…	34
BP	GO:0006364	rRNA processing	33/287	242/20536	4.06666e-23	3.02864e-20	ENSG00000261236/ENSG00000130713/ENSG00000100029/ENSG00000053372/ENSG00000130826/ENSG00000171316/ENSG00000112159/ENSG00000160208/ENSG00000135372/ENSG00000165271/ENSG00000011260/ENSG00000086189/ENSG00000148843/ENSG00000163811/ENSG00000108651/ENSG00000065183/ENSG00000117597/ENSG00000126749/ENSG00000112578/ENSG00000111641/ENSG00000114767/ENSG00000142207/ENSG00000136718/ENSG00000136891/ENSG00000075914…	33
BP	GO:0042273	ribosomal large subunit biogenesis	14/287	76/20536	2.5002e-12	1.48962e-09	ENSG00000261236/ENSG00000100029/ENSG00000053372/ENSG00000281309/ENSG00000112159/ENSG00000111641/ENSG00000155393/ENSG00000142207/ENSG00000179041/ENSG00000048162/ENSG00000146223/ENSG00000107937/ENSG00000111845/ENSG00000197498	14
BP	GO:0006399	tRNA metabolic process	19/287	217/20536	2.40584e-10	1.1945e-07	ENSG00000090861/ENSG00000134684/ENSG00000130713/ENSG00000068438/ENSG00000166986/ENSG00000140105/ENSG00000124802/ENSG00000037474/ENSG00000266967/ENSG00000135372/ENSG00000168806/ENSG00000065457/ENSG00000037897/ENSG00000006744/ENSG00000075914/ENSG00000139131/ENSG00000179115/ENSG00000104356/ENSG00000177192	19
BP	GO:0006913	nucleocytoplasmic transport	23/287	374/20536	3.31151e-09	1.40928e-06	ENSG00000125538/ENSG00000184575/ENSG00000184708/ENSG00000167088/ENSG00000109917/ENSG00000196497/ENSG00000065150/ENSG00000124789/ENSG00000082516/ENSG00000165271/ENSG00000110713/ENSG00000085415/ENSG00000155393/ENSG00000161547/ENSG00000168872/ENSG00000179041/ENSG00000144231/ENSG00000068001/ENSG00000142684/ENSG00000124571/ENSG00000275740/ENSG00000112081/ENSG00000132661	23
BP	GO:0051169	nuclear transport	23/287	377/20536	3.8546e-09	1.43536e-06	ENSG00000125538/ENSG00000184575/ENSG00000184708/ENSG00000167088/ENSG00000109917/ENSG00000196497/ENSG00000065150/ENSG00000124789/ENSG00000082516/ENSG00000165271/ENSG00000110713/ENSG00000085415/ENSG00000155393/ENSG00000161547/ENSG00000168872/ENSG00000179041/ENSG00000144231/ENSG00000068001/ENSG00000142684/ENSG00000124571/ENSG00000275740/ENSG00000112081/ENSG00000132661	23
BP	GO:0015931	nucleobase-containing compound transport	19/287	264/20536	6.42445e-09	2.12649e-06	ENSG00000184575/ENSG00000124789/ENSG00000165271/ENSG00000205060/ENSG00000110713/ENSG00000085415/ENSG00000138035/ENSG00000100036/ENSG00000125454/ENSG00000164933/ENSG00000161547/ENSG00000168872/ENSG00000179041/ENSG00000144231/ENSG00000142684/ENSG00000124571/ENSG00000275740/ENSG00000112081/ENSG00000132661	19
BP	GO:0006405	RNA export from nucleus	14/287	146/20536	1.831e-08	5.30611e-06	ENSG00000184575/ENSG00000124789/ENSG00000165271/ENSG00000110713/ENSG00000085415/ENSG00000161547/ENSG00000168872/ENSG00000179041/ENSG00000144231/ENSG00000142684/ENSG00000124571/ENSG00000275740/ENSG00000112081/ENSG00000132661	14
BP	GO:0000466	maturation of 5.8S rRNA from tricistronic rRNA transcript (SSU-rRNA, 5.8S rRNA, LSU-rRNA)	7/287	23/20536	1.95929e-08	5.30611e-06	ENSG00000261236/ENSG00000130713/ENSG00000100029/ENSG00000142207/ENSG00000075914/ENSG00000179041/ENSG00000120158	7
BP	GO:0000463	maturation of LSU-rRNA from tricistronic rRNA transcript (SSU-rRNA, 5.8S rRNA, LSU-rRNA)	6/287	16/20536	5.03487e-08	1.24991e-05	ENSG00000261236/ENSG00000100029/ENSG00000142207/ENSG00000146223/ENSG00000107937/ENSG00000197498	6
BP	GO:0006520	cellular amino acid metabolic process	22/287	402/20536	5.92847e-08	1.35853e-05	ENSG00000090861/ENSG00000134684/ENSG00000108578/ENSG00000115758/ENSG00000100902/ENSG00000166986/ENSG00000140105/ENSG00000276657/ENSG00000133027/ENSG00000124802/ENSG00000266967/ENSG00000125818/ENSG00000163655/ENSG00000243958/ENSG00000128059/ENSG00000164933/ENSG00000139131/ENSG00000068878/ENSG00000159131/ENSG00000131467/ENSG00000095261/ENSG00000179115	22
BP	GO:0051168	nuclear export	16/287	215/20536	6.4963e-08	1.38232e-05	ENSG00000125538/ENSG00000184575/ENSG00000184708/ENSG00000124789/ENSG00000165271/ENSG00000110713/ENSG00000085415/ENSG00000161547/ENSG00000168872/ENSG00000179041/ENSG00000144231/ENSG00000142684/ENSG00000124571/ENSG00000275740/ENSG00000112081/ENSG00000132661	16
BP	GO:0000460	maturation of 5.8S rRNA	7/287	28/20536	8.91294e-08	1.77011e-05	ENSG00000261236/ENSG00000130713/ENSG00000100029/ENSG00000142207/ENSG00000075914/ENSG00000179041/ENSG00000120158	7
BP	GO:0006403	RNA localization	17/287	256/20536	1.31522e-07	2.44878e-05	ENSG00000130713/ENSG00000184575/ENSG00000130826/ENSG00000124789/ENSG00000165271/ENSG00000110713/ENSG00000085415/ENSG00000138035/ENSG00000161547/ENSG00000168872/ENSG00000179041/ENSG00000144231/ENSG00000142684/ENSG00000124571/ENSG00000275740/ENSG00000112081/ENSG00000132661	17
BP	GO:0032259	methylation	21/287	394/20536	1.85915e-07	3.25789e-05	ENSG00000068438/ENSG00000118894/ENSG00000010165/ENSG00000105879/ENSG00000166741/ENSG00000133027/ENSG00000037474/ENSG00000168806/ENSG00000145391/ENSG00000158483/ENSG00000086189/ENSG00000037897/ENSG00000126749/ENSG00000111641/ENSG00000255561/ENSG00000143919/ENSG00000186523/ENSG00000196363/ENSG00000168906/ENSG00000144401/ENSG00000119812	21
BP	GO:0046112	nucleobase biosynthetic process	6/287	21/20536	3.21673e-07	5.32368e-05	ENSG00000120254/ENSG00000102967/ENSG00000163655/ENSG00000128059/ENSG00000159131/ENSG00000114491	6
BP	GO:0050657	nucleic acid transport	15/287	214/20536	3.65593e-07	5.4455e-05	ENSG00000184575/ENSG00000124789/ENSG00000165271/ENSG00000110713/ENSG00000085415/ENSG00000138035/ENSG00000161547/ENSG00000168872/ENSG00000179041/ENSG00000144231/ENSG00000142684/ENSG00000124571/ENSG00000275740/ENSG00000112081/ENSG00000132661	15
BP	GO:0050658	RNA transport	15/287	214/20536	3.65593e-07	5.4455e-05	ENSG00000184575/ENSG00000124789/ENSG00000165271/ENSG00000110713/ENSG00000085415/ENSG00000138035/ENSG00000161547/ENSG00000168872/ENSG00000179041/ENSG00000144231/ENSG00000142684/ENSG00000124571/ENSG00000275740/ENSG00000112081/ENSG00000132661	15
BP	GO:0051236	establishment of RNA localization	15/287	217/20536	4.37038e-07	6.1997e-05	ENSG00000184575/ENSG00000124789/ENSG00000165271/ENSG00000110713/ENSG00000085415/ENSG00000138035/ENSG00000161547/ENSG00000168872/ENSG00000179041/ENSG00000144231/ENSG00000142684/ENSG00000124571/ENSG00000275740/ENSG00000112081/ENSG00000132661	15
BP	GO:0071426	ribonucleoprotein complex export from nucleus	12/287	137/20536	5.1926e-07	7.03125e-05	ENSG00000184575/ENSG00000124789/ENSG00000165271/ENSG00000110713/ENSG00000085415/ENSG00000161547/ENSG00000168872/ENSG00000179041/ENSG00000144231/ENSG00000142684/ENSG00000112081/ENSG00000132661	12
BP	GO:0022618	ribonucleoprotein complex assembly	16/287	252/20536	5.65681e-07	7.32679e-05	ENSG00000261236/ENSG00000053372/ENSG00000167088/ENSG00000100697/ENSG00000106263/ENSG00000104408/ENSG00000112159/ENSG00000110107/ENSG00000082516/ENSG00000201558/ENSG00000083635/ENSG00000111641/ENSG00000179041/ENSG00000144231/ENSG00000116455/ENSG00000197498	16
BP	GO:0000470	maturation of LSU-rRNA	6/287	24/20536	7.70212e-07	9.26617e-05	ENSG00000261236/ENSG00000100029/ENSG00000142207/ENSG00000146223/ENSG00000107937/ENSG00000197498	6
BP	GO:0009451	RNA modification	13/287	169/20536	7.77624e-07	9.26617e-05	ENSG00000090861/ENSG00000068438/ENSG00000130826/ENSG00000105879/ENSG00000037474/ENSG00000135372/ENSG00000168806/ENSG00000086189/ENSG00000037897/ENSG00000126749/ENSG00000111641/ENSG00000255561/ENSG00000177192	13
BP	GO:0071826	ribonucleoprotein complex subunit organization	16/287	259/20536	8.14364e-07	9.33073e-05	ENSG00000261236/ENSG00000053372/ENSG00000167088/ENSG00000100697/ENSG00000106263/ENSG00000104408/ENSG00000112159/ENSG00000110107/ENSG00000082516/ENSG00000201558/ENSG00000083635/ENSG00000111641/ENSG00000179041/ENSG00000144231/ENSG00000116455/ENSG00000197498	16
BP	GO:0006611	protein export from nucleus	14/287	199/20536	8.61282e-07	9.50281e-05	ENSG00000125538/ENSG00000184575/ENSG00000124789/ENSG00000165271/ENSG00000110713/ENSG00000085415/ENSG00000161547/ENSG00000168872/ENSG00000179041/ENSG00000144231/ENSG00000142684/ENSG00000124571/ENSG00000112081/ENSG00000132661	14
BP	GO:0042274	ribosomal small subunit biogenesis	9/287	74/20536	8.9589e-07	9.53163e-05	ENSG00000281309/ENSG00000135372/ENSG00000108651/ENSG00000117597/ENSG00000126749/ENSG00000112578/ENSG00000179041/ENSG00000120158/ENSG00000141076	9
BP	GO:0071166	ribonucleoprotein complex localization	12/287	147/20536	1.10616e-06	0.00011363	ENSG00000184575/ENSG00000124789/ENSG00000165271/ENSG00000110713/ENSG00000085415/ENSG00000161547/ENSG00000168872/ENSG00000179041/ENSG00000144231/ENSG00000142684/ENSG00000112081/ENSG00000132661	12
BP	GO:0006418	tRNA aminoacylation for protein translation	8/287	58/20536	1.3809e-06	0.000137124	ENSG00000090861/ENSG00000134684/ENSG00000166986/ENSG00000140105/ENSG00000124802/ENSG00000266967/ENSG00000139131/ENSG00000179115	8
BP	GO:0006360	transcription by RNA polymerase I	9/287	81/20536	1.94177e-06	0.000186598	ENSG00000137054/ENSG00000166986/ENSG00000099284/ENSG00000143498/ENSG00000163811/ENSG00000117877/ENSG00000171453/ENSG00000125630/ENSG00000164338	9
BP	GO:0043039	tRNA aminoacylation	8/287	61/20536	2.046e-06	0.00019047	ENSG00000090861/ENSG00000134684/ENSG00000166986/ENSG00000140105/ENSG00000124802/ENSG00000266967/ENSG00000139131/ENSG00000179115	8
BP	GO:0043038	amino acid activation	8/287	62/20536	2.32091e-06	0.000209515	ENSG00000090861/ENSG00000134684/ENSG00000166986/ENSG00000140105/ENSG00000124802/ENSG00000266967/ENSG00000139131/ENSG00000179115	8
BP	GO:0001510	RNA methylation	9/287	84/20536	2.64168e-06	0.000231458	ENSG00000068438/ENSG00000105879/ENSG00000037474/ENSG00000168806/ENSG00000086189/ENSG00000037897/ENSG00000126749/ENSG00000111641/ENSG00000255561	9
BP	GO:0000027	ribosomal large subunit assembly	6/287	31/20536	3.88065e-06	0.000330299	ENSG00000261236/ENSG00000053372/ENSG00000112159/ENSG00000111641/ENSG00000179041/ENSG00000197498	6
BP	GO:0009303	rRNA transcription	6/287	34/20536	6.84325e-06	0.000566279	ENSG00000137054/ENSG00000166986/ENSG00000099284/ENSG00000117877/ENSG00000155438/ENSG00000125630	6
BP	GO:0030490	maturation of SSU-rRNA	7/287	52/20536	7.56063e-06	0.000608733	ENSG00000135372/ENSG00000108651/ENSG00000117597/ENSG00000112578/ENSG00000179041/ENSG00000120158/ENSG00000141076	7
BP	GO:0000154	rRNA modification	6/287	37/20536	1.14202e-05	0.000895283	ENSG00000130826/ENSG00000135372/ENSG00000086189/ENSG00000126749/ENSG00000111641/ENSG00000255561	6
BP	GO:0000469	cleavage involved in rRNA processing	5/287	23/20536	1.4094e-05	0.00107656	ENSG00000261236/ENSG00000130713/ENSG00000075914/ENSG00000179041/ENSG00000120158	5
BP	GO:0009112	nucleobase metabolic process	6/287	39/20536	1.56559e-05	0.00116597	ENSG00000120254/ENSG00000102967/ENSG00000163655/ENSG00000128059/ENSG00000159131/ENSG00000114491	6
BP	GO:0000462	maturation of SSU-rRNA from tricistronic rRNA transcript (SSU-rRNA, 5.8S rRNA, LSU-rRNA)	6/287	40/20536	1.82041e-05	0.00132268	ENSG00000108651/ENSG00000117597/ENSG00000112578/ENSG00000179041/ENSG00000120158/ENSG00000141076	6
BP	GO:0043414	macromolecule methylation	16/287	336/20536	2.23854e-05	0.00158777	ENSG00000068438/ENSG00000118894/ENSG00000010165/ENSG00000105879/ENSG00000037474/ENSG00000168806/ENSG00000145391/ENSG00000086189/ENSG00000037897/ENSG00000126749/ENSG00000111641/ENSG00000255561/ENSG00000143919/ENSG00000196363/ENSG00000144401/ENSG00000119812	16
BP	GO:0009113	purine nucleobase biosynthetic process	4/287	13/20536	2.41833e-05	0.0016754	ENSG00000120254/ENSG00000163655/ENSG00000128059/ENSG00000159131	4
BP	GO:0042255	ribosome assembly	7/287	63/20536	2.7428e-05	0.001857	ENSG00000261236/ENSG00000053372/ENSG00000112159/ENSG00000111641/ENSG00000122140/ENSG00000179041/ENSG00000197498	7
BP	GO:0008033	tRNA processing	10/287	149/20536	4.8105e-05	0.00318455	ENSG00000090861/ENSG00000068438/ENSG00000037474/ENSG00000135372/ENSG00000168806/ENSG00000065457/ENSG00000037897/ENSG00000006744/ENSG00000104356/ENSG00000177192	10
BP	GO:1902570	protein localization to nucleolus	4/287	16/20536	5.95522e-05	0.00385665	ENSG00000112578/ENSG00000179041/ENSG00000254093/ENSG00000197498	4
BP	GO:0031503	protein-containing complex localization	14/287	297/20536	8.10967e-05	0.00514015	ENSG00000184575/ENSG00000109189/ENSG00000124789/ENSG00000165271/ENSG00000110713/ENSG00000085415/ENSG00000161547/ENSG00000168872/ENSG00000179041/ENSG00000144231/ENSG00000142684/ENSG00000264364/ENSG00000112081/ENSG00000132661	14
BP	GO:0042790	nucleolar large rRNA transcription by RNA polymerase I	4/287	18/20536	9.7942e-05	0.00600331	ENSG00000137054/ENSG00000166986/ENSG00000099284/ENSG00000117877	4
BP	GO:0006409	tRNA export from nucleus	5/287	34/20536	0.000102776	0.00600331	ENSG00000184575/ENSG00000124789/ENSG00000165271/ENSG00000110713/ENSG00000085415	5
BP	GO:0009156	ribonucleoside monophosphate biosynthetic process	5/287	34/20536	0.000102776	0.00600331	ENSG00000102967/ENSG00000163655/ENSG00000128059/ENSG00000159131/ENSG00000114491	5
BP	GO:0071431	tRNA-containing ribonucleoprotein complex export from nucleus	5/287	34/20536	0.000102776	0.00600331	ENSG00000184575/ENSG00000124789/ENSG00000165271/ENSG00000110713/ENSG00000085415	5
BP	GO:0006997	nucleus organization	9/287	135/20536	0.000120709	0.00691522	ENSG00000100029/ENSG00000109917/ENSG00000124789/ENSG00000110713/ENSG00000085415/ENSG00000126749/ENSG00000068878/ENSG00000176915/ENSG00000125630	9
BP	GO:0051031	tRNA transport	5/287	36/20536	0.000136103	0.00765002	ENSG00000184575/ENSG00000124789/ENSG00000165271/ENSG00000110713/ENSG00000085415	5
BP	GO:0006521	regulation of cellular amino acid metabolic process	7/287	81/20536	0.000139196	0.00767898	ENSG00000115758/ENSG00000100902/ENSG00000125818/ENSG00000243958/ENSG00000068878/ENSG00000131467/ENSG00000095261	7
BP	GO:0051170	import into nucleus	10/287	173/20536	0.000166936	0.00904184	ENSG00000167088/ENSG00000109917/ENSG00000196497/ENSG00000065150/ENSG00000124789/ENSG00000082516/ENSG00000110713/ENSG00000155393/ENSG00000068001/ENSG00000132661	10
BP	GO:0097064	ncRNA export from nucleus	5/287	38/20536	0.000177127	0.00934485	ENSG00000184575/ENSG00000124789/ENSG00000165271/ENSG00000110713/ENSG00000085415	5
BP	GO:0098781	ncRNA transcription	8/287	112/20536	0.000178804	0.00934485	ENSG00000137054/ENSG00000166986/ENSG00000099284/ENSG00000117877/ENSG00000185085/ENSG00000144231/ENSG00000155438/ENSG00000125630	8
BP	GO:0090501	RNA phosphodiester bond hydrolysis	10/287	177/20536	0.000201048	0.0103263	ENSG00000261236/ENSG00000130713/ENSG00000100697/ENSG00000006744/ENSG00000138035/ENSG00000075914/ENSG00000179041/ENSG00000171865/ENSG00000120158/ENSG00000104356	10
BP	GO:0034504	protein localization to nucleus	13/287	288/20536	0.000222023	0.0112103	ENSG00000109917/ENSG00000196497/ENSG00000065150/ENSG00000130826/ENSG00000124789/ENSG00000110713/ENSG00000112578/ENSG00000155393/ENSG00000179041/ENSG00000068001/ENSG00000254093/ENSG00000132661/ENSG00000197498	13
BP	GO:0046148	pigment biosynthetic process	6/287	63/20536	0.000246302	0.0122289	ENSG00000120254/ENSG00000256269/ENSG00000100104/ENSG00000163655/ENSG00000128059/ENSG00000159131	6
BP	GO:0006400	tRNA modification	7/287	89/20536	0.000250876	0.0122518	ENSG00000090861/ENSG00000068438/ENSG00000037474/ENSG00000135372/ENSG00000168806/ENSG00000037897/ENSG00000177192	7
BP	GO:0090502	RNA phosphodiester bond hydrolysis, endonucleolytic	7/287	90/20536	0.000268832	0.0129169	ENSG00000261236/ENSG00000100697/ENSG00000006744/ENSG00000179041/ENSG00000171865/ENSG00000120158/ENSG00000104356	7
BP	GO:0070475	rRNA base methylation	3/287	10/20536	0.000301406	0.0139209	ENSG00000126749/ENSG00000111641/ENSG00000255561	3
BP	GO:0006406	mRNA export from nucleus	8/287	121/20536	0.000303746	0.0139209	ENSG00000124789/ENSG00000110713/ENSG00000085415/ENSG00000161547/ENSG00000168872/ENSG00000144231/ENSG00000112081/ENSG00000132661	8
BP	GO:0071427	mRNA-containing ribonucleoprotein complex export from nucleus	8/287	121/20536	0.000303746	0.0139209	ENSG00000124789/ENSG00000110713/ENSG00000085415/ENSG00000161547/ENSG00000168872/ENSG00000144231/ENSG00000112081/ENSG00000132661	8
BP	GO:0006144	purine nucleobase metabolic process	4/287	24/20536	0.00031837	0.0143701	ENSG00000120254/ENSG00000163655/ENSG00000128059/ENSG00000159131	4
BP	GO:0002244	hematopoietic progenitor cell differentiation	10/287	190/20536	0.000354969	0.0157829	ENSG00000100902/ENSG00000253729/ENSG00000125818/ENSG00000243958/ENSG00000068878/ENSG00000112365/ENSG00000179041/ENSG00000131467/ENSG00000068001/ENSG00000095261	10
BP	GO:0006401	RNA catabolic process	17/287	474/20536	0.000393491	0.0171881	ENSG00000130713/ENSG00000100902/ENSG00000053372/ENSG00000109917/ENSG00000130826/ENSG00000104408/ENSG00000125818/ENSG00000110367/ENSG00000243958/ENSG00000138035/ENSG00000075914/ENSG00000068878/ENSG00000171865/ENSG00000144231/ENSG00000131467/ENSG00000095261/ENSG00000104356	17
BP	GO:0000959	mitochondrial RNA metabolic process	5/287	45/20536	0.000398112	0.0171881	ENSG00000006744/ENSG00000138035/ENSG00000139131/ENSG00000107815/ENSG00000177192	5
BP	GO:0006362	transcription elongation from RNA polymerase I promoter	5/287	46/20536	0.000441613	0.0183646	ENSG00000137054/ENSG00000143498/ENSG00000117877/ENSG00000171453/ENSG00000125630	5
BP	GO:0009124	nucleoside monophosphate biosynthetic process	5/287	46/20536	0.000441613	0.0183646	ENSG00000102967/ENSG00000163655/ENSG00000128059/ENSG00000159131/ENSG00000114491	5
BP	GO:1902750	negative regulation of cell cycle G2/M phase transition	8/287	128/20536	0.000443857	0.0183646	ENSG00000100902/ENSG00000125818/ENSG00000243958/ENSG00000068878/ENSG00000087206/ENSG00000131467/ENSG00000095261/ENSG00000254093	8
BP	GO:0000209	protein polyubiquitination	14/287	352/20536	0.000465078	0.018979	ENSG00000153107/ENSG00000108578/ENSG00000100902/ENSG00000154359/ENSG00000125818/ENSG00000110107/ENSG00000009335/ENSG00000166233/ENSG00000243958/ENSG00000118420/ENSG00000157450/ENSG00000068878/ENSG00000131467/ENSG00000095261	14
BP	GO:0006363	termination of RNA polymerase I transcription	5/287	47/20536	0.0004886	0.0196695	ENSG00000137054/ENSG00000143498/ENSG00000117877/ENSG00000171453/ENSG00000125630	5
BP	GO:0031145	anaphase-promoting complex-dependent catabolic process	7/287	100/20536	0.000511726	0.0203258	ENSG00000153107/ENSG00000100902/ENSG00000125818/ENSG00000243958/ENSG00000068878/ENSG00000131467/ENSG00000095261	7
BP	GO:0000478	endonucleolytic cleavage involved in rRNA processing	3/287	12/20536	0.00054123	0.0206708	ENSG00000261236/ENSG00000179041/ENSG00000120158	3
BP	GO:0000479	endonucleolytic cleavage of tricistronic rRNA transcript (SSU-rRNA, 5.8S rRNA, LSU-rRNA)	3/287	12/20536	0.00054123	0.0206708	ENSG00000261236/ENSG00000179041/ENSG00000120158	3
BP	GO:2000232	regulation of rRNA processing	3/287	12/20536	0.00054123	0.0206708	ENSG00000086189/ENSG00000163811/ENSG00000164338	3
BP	GO:1901796	regulation of signal transduction by p53 class mediator	10/287	201/20536	0.000552511	0.0208346	ENSG00000261236/ENSG00000124802/ENSG00000141384/ENSG00000111641/ENSG00000163349/ENSG00000179041/ENSG00000111642/ENSG00000162409/ENSG00000111845/ENSG00000197498	10
BP	GO:0033238	regulation of cellular amine metabolic process	7/287	102/20536	0.000576563	0.0214697	ENSG00000115758/ENSG00000100902/ENSG00000125818/ENSG00000243958/ENSG00000068878/ENSG00000131467/ENSG00000095261	7
BP	GO:0031167	rRNA methylation	4/287	28/20536	0.000587093	0.0215704	ENSG00000086189/ENSG00000126749/ENSG00000111641/ENSG00000255561	4
BP	GO:0043628	ncRNA 3'-end processing	5/287	49/20536	0.000593747	0.0215704	ENSG00000130713/ENSG00000130826/ENSG00000006744/ENSG00000075914/ENSG00000185085	5
BP	GO:0031123	RNA 3'-end processing	9/287	169/20536	0.000638939	0.0229325	ENSG00000130713/ENSG00000130826/ENSG00000006744/ENSG00000138035/ENSG00000075914/ENSG00000161547/ENSG00000185085/ENSG00000144231/ENSG00000112081	9
BP	GO:0031365	N-terminal protein amino acid modification	4/287	29/20536	0.000673597	0.0238886	ENSG00000102030/ENSG00000173418/ENSG00000111300/ENSG00000258429	4
BP	GO:0018206	peptidyl-methionine modification	3/287	13/20536	0.000696344	0.0244048	ENSG00000173418/ENSG00000111300/ENSG00000258429	3
BP	GO:0009161	ribonucleoside monophosphate metabolic process	5/287	52/20536	0.000782145	0.0270931	ENSG00000102967/ENSG00000163655/ENSG00000128059/ENSG00000159131/ENSG00000114491	5
BP	GO:0046822	regulation of nucleocytoplasmic transport	7/287	108/20536	0.000811025	0.0277706	ENSG00000125538/ENSG00000109917/ENSG00000065150/ENSG00000124789/ENSG00000068001/ENSG00000124571/ENSG00000275740	7
BP	GO:0042440	pigment metabolic process	6/287	79/20536	0.000836537	0.0283187	ENSG00000120254/ENSG00000256269/ENSG00000100104/ENSG00000163655/ENSG00000128059/ENSG00000159131	6
BP	GO:0006361	transcription initiation from RNA polymerase I promoter	5/287	53/20536	0.000853877	0.0285809	ENSG00000137054/ENSG00000143498/ENSG00000117877/ENSG00000171453/ENSG00000125630	5
BP	GO:0006999	nuclear pore organization	3/287	14/20536	0.000877124	0.0290328	ENSG00000124789/ENSG00000110713/ENSG00000085415	3
BP	GO:0034661	ncRNA catabolic process	4/287	32/20536	0.000986865	0.0323063	ENSG00000130713/ENSG00000138035/ENSG00000075914/ENSG00000104356	4
BP	GO:0090069	regulation of ribosome biogenesis	3/287	15/20536	0.00108511	0.0351365	ENSG00000086189/ENSG00000163811/ENSG00000164338	3
BP	GO:0006356	regulation of transcription by RNA polymerase I	4/287	33/20536	0.00111075	0.03558	ENSG00000166986/ENSG00000099284/ENSG00000163811/ENSG00000164338	4
BP	GO:0090305	nucleic acid phosphodiester bond hydrolysis	13/287	343/20536	0.00114298	0.0362228	ENSG00000261236/ENSG00000130713/ENSG00000077514/ENSG00000100697/ENSG00000160049/ENSG00000181026/ENSG00000006744/ENSG00000138035/ENSG00000075914/ENSG00000179041/ENSG00000171865/ENSG00000120158/ENSG00000104356	13
BP	GO:0010972	negative regulation of G2/M transition of mitotic cell cycle	7/287	116/20536	0.00123418	0.0387014	ENSG00000100902/ENSG00000125818/ENSG00000243958/ENSG00000068878/ENSG00000131467/ENSG00000095261/ENSG00000254093	7
BP	GO:0006606	protein import into nucleus	8/287	150/20536	0.00125501	0.0389445	ENSG00000109917/ENSG00000196497/ENSG00000065150/ENSG00000124789/ENSG00000110713/ENSG00000155393/ENSG00000068001/ENSG00000132661	8
BP	GO:0044106	cellular amine metabolic process	8/287	153/20536	0.00142418	0.0437384	ENSG00000115758/ENSG00000100902/ENSG00000125818/ENSG00000116649/ENSG00000243958/ENSG00000068878/ENSG00000131467/ENSG00000095261	8
BP	GO:0070498	interleukin-1-mediated signaling pathway	7/287	121/20536	0.00157573	0.0473219	ENSG00000125538/ENSG00000100902/ENSG00000125818/ENSG00000243958/ENSG00000068878/ENSG00000131467/ENSG00000095261	7
BP	GO:0006474	N-terminal protein amino acid acetylation	3/287	17/20536	0.00158852	0.0473219	ENSG00000102030/ENSG00000173418/ENSG00000111300	3
BP	GO:0035461	vitamin transmembrane transport	3/287	17/20536	0.00158852	0.0473219	ENSG00000138074/ENSG00000125454/ENSG00000164933	3
CC	GO:0030684	preribosome	18/296	84/21659	6.9644e-17	2.52111e-14	ENSG00000261236/ENSG00000100029/ENSG00000053372/ENSG00000160208/ENSG00000165271/ENSG00000011260/ENSG00000148843/ENSG00000108651/ENSG00000065183/ENSG00000117597/ENSG00000126749/ENSG00000112578/ENSG00000114767/ENSG00000136718/ENSG00000198042/ENSG00000179041/ENSG00000142684/ENSG00000141076	18
CC	GO:0032040	small-subunit processome	10/296	45/21659	4.08361e-10	7.39133e-08	ENSG00000165271/ENSG00000011260/ENSG00000148843/ENSG00000108651/ENSG00000065183/ENSG00000117597/ENSG00000126749/ENSG00000114767/ENSG00000136718/ENSG00000141076	10
CC	GO:0030686	90S preribosome	8/296	34/21659	1.47659e-08	1.78175e-06	ENSG00000261236/ENSG00000100029/ENSG00000165271/ENSG00000011260/ENSG00000108651/ENSG00000065183/ENSG00000136718/ENSG00000141076	8
CC	GO:0030687	preribosome, large subunit precursor	7/296	24/21659	2.35251e-08	2.12902e-06	ENSG00000261236/ENSG00000100029/ENSG00000053372/ENSG00000160208/ENSG00000198042/ENSG00000179041/ENSG00000142684	7
CC	GO:0000502	proteasome complex	10/296	82/21659	1.75392e-07	1.18878e-05	ENSG00000100902/ENSG00000135018/ENSG00000125818/ENSG00000119912/ENSG00000009335/ENSG00000243958/ENSG00000068878/ENSG00000131467/ENSG00000095261/ENSG00000160803	10
CC	GO:1905369	endopeptidase complex	10/296	83/21659	1.97035e-07	1.18878e-05	ENSG00000100902/ENSG00000135018/ENSG00000125818/ENSG00000119912/ENSG00000009335/ENSG00000243958/ENSG00000068878/ENSG00000131467/ENSG00000095261/ENSG00000160803	10
CC	GO:1905368	peptidase complex	10/296	106/21659	1.95738e-06	0.000101225	ENSG00000100902/ENSG00000135018/ENSG00000125818/ENSG00000119912/ENSG00000009335/ENSG00000243958/ENSG00000068878/ENSG00000131467/ENSG00000095261/ENSG00000160803	10
CC	GO:0001650	fibrillar center	12/296	161/21659	2.31151e-06	0.000104596	ENSG00000137054/ENSG00000130826/ENSG00000145041/ENSG00000141384/ENSG00000083635/ENSG00000163811/ENSG00000117877/ENSG00000142207/ENSG00000136718/ENSG00000179041/ENSG00000141076/ENSG00000164338	12
CC	GO:0005736	RNA polymerase I complex	4/296	20/21659	0.000139336	0.0056044	ENSG00000137054/ENSG00000117877/ENSG00000171453/ENSG00000125630	4
CC	GO:0005643	nuclear pore	7/296	91/21659	0.000251991	0.00912209	ENSG00000184575/ENSG00000065150/ENSG00000124789/ENSG00000110713/ENSG00000085415/ENSG00000168872/ENSG00000132661	7
CC	GO:0031414	N-terminal protein acetyltransferase complex	3/296	10/21659	0.000282385	0.00929304	ENSG00000102030/ENSG00000173418/ENSG00000111300	3
CC	GO:0017101	aminoacyl-tRNA synthetase multienzyme complex	3/296	12/21659	0.000507304	0.0153037	ENSG00000134684/ENSG00000166986/ENSG00000124802	3
CC	GO:0000177	cytoplasmic exosome (RNase complex)	3/296	14/21659	0.000822514	0.0229038	ENSG00000130713/ENSG00000138035/ENSG00000075914	3
CC	GO:0005667	transcription factor complex	15/296	452/21659	0.00149166	0.0385701	ENSG00000197905/ENSG00000253729/ENSG00000170854/ENSG00000167771/ENSG00000141384/ENSG00000082516/ENSG00000158161/ENSG00000112242/ENSG00000143498/ENSG00000169016/ENSG00000117877/ENSG00000213523/ENSG00000111642/ENSG00000068001/ENSG00000160563	15
CC	GO:0055029	nuclear DNA-directed RNA polymerase complex	7/296	128/21659	0.00191993	0.0454056	ENSG00000137054/ENSG00000141384/ENSG00000117877/ENSG00000171453/ENSG00000144231/ENSG00000125630/ENSG00000148606	7
CC	GO:0000428	DNA-directed RNA polymerase complex	7/296	129/21659	0.00200688	0.0454056	ENSG00000137054/ENSG00000141384/ENSG00000117877/ENSG00000171453/ENSG00000144231/ENSG00000125630/ENSG00000148606	7
MF	GO:0140098	catalytic activity, acting on RNA	34/296	450/19669	9.99034e-15	4.7554e-12	ENSG00000090861/ENSG00000134684/ENSG00000130713/ENSG00000068438/ENSG00000137054/ENSG00000166986/ENSG00000140105/ENSG00000100697/ENSG00000037474/ENSG00000266967/ENSG00000168806/ENSG00000110367/ENSG00000086189/ENSG00000125485/ENSG00000037897/ENSG00000006744/ENSG00000138035/ENSG00000126749/ENSG00000111641/ENSG00000117877/ENSG00000075914/ENSG00000139131/ENSG00000255561/ENSG00000171453/ENSG00000168872…	34
MF	GO:0016741	transferase activity, transferring one-carbon groups	20/296	239/19669	6.50235e-10	1.54756e-07	ENSG00000068438/ENSG00000118894/ENSG00000010165/ENSG00000166741/ENSG00000133027/ENSG00000037474/ENSG00000168806/ENSG00000145391/ENSG00000158483/ENSG00000086189/ENSG00000037897/ENSG00000126749/ENSG00000111641/ENSG00000255561/ENSG00000159131/ENSG00000143919/ENSG00000186523/ENSG00000196363/ENSG00000144401/ENSG00000119812	20
MF	GO:0008168	methyltransferase activity	19/296	225/19669	1.51171e-09	2.39858e-07	ENSG00000068438/ENSG00000118894/ENSG00000010165/ENSG00000166741/ENSG00000133027/ENSG00000037474/ENSG00000168806/ENSG00000145391/ENSG00000158483/ENSG00000086189/ENSG00000037897/ENSG00000126749/ENSG00000111641/ENSG00000255561/ENSG00000143919/ENSG00000186523/ENSG00000196363/ENSG00000144401/ENSG00000119812	19
MF	GO:0000049	tRNA binding	11/296	63/19669	2.29e-09	2.7251e-07	ENSG00000090861/ENSG00000134684/ENSG00000184575/ENSG00000166986/ENSG00000037474/ENSG00000037897/ENSG00000128829/ENSG00000139131/ENSG00000179115/ENSG00000124571/ENSG00000177192	11
MF	GO:0140101	catalytic activity, acting on a tRNA	15/296	153/19669	1.11184e-08	1.05847e-06	ENSG00000090861/ENSG00000134684/ENSG00000068438/ENSG00000166986/ENSG00000140105/ENSG00000037474/ENSG00000266967/ENSG00000168806/ENSG00000037897/ENSG00000006744/ENSG00000139131/ENSG00000179115/ENSG00000141378/ENSG00000104356/ENSG00000177192	15
MF	GO:0030515	snoRNA binding	7/296	26/19669	8.3836e-08	6.65099e-06	ENSG00000130826/ENSG00000083635/ENSG00000108651/ENSG00000117597/ENSG00000112578/ENSG00000114767/ENSG00000136718	7
MF	GO:0008757	S-adenosylmethionine-dependent methyltransferase activity	14/296	163/19669	1.82445e-07	1.24062e-05	ENSG00000068438/ENSG00000118894/ENSG00000166741/ENSG00000133027/ENSG00000037474/ENSG00000145391/ENSG00000086189/ENSG00000037897/ENSG00000126749/ENSG00000111641/ENSG00000255561/ENSG00000143919/ENSG00000196363/ENSG00000144401	14
MF	GO:0008173	RNA methyltransferase activity	8/296	68/19669	8.08709e-06	0.000481182	ENSG00000068438/ENSG00000037474/ENSG00000168806/ENSG00000086189/ENSG00000037897/ENSG00000126749/ENSG00000111641/ENSG00000255561	8
MF	GO:0004812	aminoacyl-tRNA ligase activity	7/296	54/19669	1.57408e-05	0.00074926	ENSG00000090861/ENSG00000134684/ENSG00000166986/ENSG00000140105/ENSG00000266967/ENSG00000139131/ENSG00000179115	7
MF	GO:0016875	ligase activity, forming carbon-oxygen bonds	7/296	54/19669	1.57408e-05	0.00074926	ENSG00000090861/ENSG00000134684/ENSG00000166986/ENSG00000140105/ENSG00000266967/ENSG00000139131/ENSG00000179115	7
MF	GO:0008170	N-methyltransferase activity	9/296	102/19669	2.36164e-05	0.00102194	ENSG00000118894/ENSG00000166741/ENSG00000133027/ENSG00000145391/ENSG00000086189/ENSG00000255561/ENSG00000143919/ENSG00000196363/ENSG00000144401	9
MF	GO:0003899	DNA-directed 5'-3' RNA polymerase activity	6/296	52/19669	0.000125652	0.0049842	ENSG00000137054/ENSG00000117877/ENSG00000171453/ENSG00000144231/ENSG00000125630/ENSG00000148606	6
MF	GO:0001054	RNA polymerase I activity	4/296	19/19669	0.000162976	0.00581945	ENSG00000137054/ENSG00000117877/ENSG00000171453/ENSG00000125630	4
MF	GO:0034062	5'-3' RNA polymerase activity	6/296	56/19669	0.000190562	0.00581945	ENSG00000137054/ENSG00000117877/ENSG00000171453/ENSG00000144231/ENSG00000125630/ENSG00000148606	6
MF	GO:0097747	RNA polymerase activity	6/296	56/19669	0.000190562	0.00581945	ENSG00000137054/ENSG00000117877/ENSG00000171453/ENSG00000144231/ENSG00000125630/ENSG00000148606	6
MF	GO:0016874	ligase activity	10/296	164/19669	0.000195612	0.00581945	ENSG00000090861/ENSG00000134684/ENSG00000120254/ENSG00000166986/ENSG00000140105/ENSG00000266967/ENSG00000163655/ENSG00000139131/ENSG00000159131/ENSG00000179115	10
MF	GO:0008536	Ran GTPase binding	5/296	40/19669	0.000318918	0.00889576	ENSG00000184575/ENSG00000196497/ENSG00000065150/ENSG00000124571/ENSG00000132661	5
MF	GO:0008649	rRNA methyltransferase activity	4/296	23/19669	0.000355083	0.00889576	ENSG00000086189/ENSG00000126749/ENSG00000111641/ENSG00000255561	4
MF	GO:0140102	catalytic activity, acting on a rRNA	4/296	23/19669	0.000355083	0.00889576	ENSG00000086189/ENSG00000126749/ENSG00000111641/ENSG00000255561	4
MF	GO:0016779	nucleotidyltransferase activity	9/296	146/19669	0.000374867	0.00892183	ENSG00000137054/ENSG00000077514/ENSG00000130826/ENSG00000138035/ENSG00000117877/ENSG00000171453/ENSG00000144231/ENSG00000125630/ENSG00000148606	9
MF	GO:0008139	nuclear localization sequence binding	4/296	25/19669	0.000495391	0.0112289	ENSG00000196497/ENSG00000065150/ENSG00000124789/ENSG00000110713	4
MF	GO:0004596	peptide alpha-N-acetyltransferase activity	3/296	12/19669	0.000671133	0.0141402	ENSG00000102030/ENSG00000173418/ENSG00000111300	3
MF	GO:0004540	ribonuclease activity	8/296	127/19669	0.000683245	0.0141402	ENSG00000130713/ENSG00000100697/ENSG00000006744/ENSG00000138035/ENSG00000075914/ENSG00000171865/ENSG00000120158/ENSG00000104356	8
MF	GO:0140142	nucleocytoplasmic carrier activity	4/296	33/19669	0.00145801	0.0289172	ENSG00000184708/ENSG00000196497/ENSG00000065150/ENSG00000124571	4
MF	GO:0008175	tRNA methyltransferase activity	4/296	35/19669	0.00182219	0.0346944	ENSG00000068438/ENSG00000037474/ENSG00000168806/ENSG00000037897	4
greenyellow
BP	GO:0007156	homophilic cell adhesion via plasma membrane adhesion molecules	24/357	172/20536	3.49941e-15	1.16215e-11	ENSG00000272674/ENSG00000165194/ENSG00000154133/ENSG00000067445/ENSG00000139182/ENSG00000166341/ENSG00000261934/ENSG00000240764/ENSG00000162706/ENSG00000262576/ENSG00000262209/ENSG00000080854/ENSG00000198910/ENSG00000253953/ENSG00000253485/ENSG00000253537/ENSG00000253910/ENSG00000179776/ENSG00000253731/ENSG00000149564/ENSG00000276547/ENSG00000146555/ENSG00000173482/ENSG00000242419	24
BP	GO:0098742	cell-cell adhesion via plasma-membrane adhesion molecules	29/357	284/20536	1.95217e-14	3.24158e-11	ENSG00000272674/ENSG00000165194/ENSG00000154133/ENSG00000156687/ENSG00000067445/ENSG00000139182/ENSG00000166341/ENSG00000261934/ENSG00000240764/ENSG00000105426/ENSG00000162706/ENSG00000262576/ENSG00000262209/ENSG00000080854/ENSG00000198910/ENSG00000253953/ENSG00000253485/ENSG00000253537/ENSG00000253910/ENSG00000179776/ENSG00000253731/ENSG00000149564/ENSG00000276547/ENSG00000184113/ENSG00000146555…	29
BP	GO:0030198	extracellular matrix organization	34/357	412/20536	5.65706e-14	5.03883e-11	ENSG00000188153/ENSG00000049540/ENSG00000114270/ENSG00000168477/ENSG00000103241/ENSG00000123384/ENSG00000196739/ENSG00000106624/ENSG00000172236/ENSG00000172037/ENSG00000084636/ENSG00000166482/ENSG00000143382/ENSG00000110799/ENSG00000035862/ENSG00000108821/ENSG00000131477/ENSG00000087245/ENSG00000185585/ENSG00000077942/ENSG00000164692/ENSG00000129038/ENSG00000182492/ENSG00000123342/ENSG00000140092…	34
BP	GO:0043062	extracellular structure organization	34/357	413/20536	6.06905e-14	5.03883e-11	ENSG00000188153/ENSG00000049540/ENSG00000114270/ENSG00000168477/ENSG00000103241/ENSG00000123384/ENSG00000196739/ENSG00000106624/ENSG00000172236/ENSG00000172037/ENSG00000084636/ENSG00000166482/ENSG00000143382/ENSG00000110799/ENSG00000035862/ENSG00000108821/ENSG00000131477/ENSG00000087245/ENSG00000185585/ENSG00000077942/ENSG00000164692/ENSG00000129038/ENSG00000182492/ENSG00000123342/ENSG00000140092…	34
BP	GO:0007224	smoothened signaling pathway	15/357	142/20536	2.77205e-08	1.84119e-05	ENSG00000111087/ENSG00000125378/ENSG00000185920/ENSG00000103241/ENSG00000166813/ENSG00000187535/ENSG00000106571/ENSG00000074047/ENSG00000108641/ENSG00000128602/ENSG00000072840/ENSG00000144857/ENSG00000169071/ENSG00000109113/ENSG00000173040	15
BP	GO:0001503	ossification	26/357	430/20536	4.12402e-08	2.28265e-05	ENSG00000159899/ENSG00000111087/ENSG00000160801/ENSG00000125378/ENSG00000143867/ENSG00000185920/ENSG00000011028/ENSG00000090539/ENSG00000166341/ENSG00000106571/ENSG00000074047/ENSG00000108821/ENSG00000087245/ENSG00000143369/ENSG00000128602/ENSG00000164692/ENSG00000070404/ENSG00000196923/ENSG00000184371/ENSG00000169071/ENSG00000109906/ENSG00000137809/ENSG00000167244/ENSG00000105472/ENSG00000233608…	26
BP	GO:0032963	collagen metabolic process	14/357	129/20536	5.7316e-08	2.71923e-05	ENSG00000111077/ENSG00000125378/ENSG00000168477/ENSG00000011028/ENSG00000166482/ENSG00000108821/ENSG00000087245/ENSG00000164692/ENSG00000123342/ENSG00000113721/ENSG00000204291/ENSG00000138316/ENSG00000087116/ENSG00000110811	14
BP	GO:0050808	synapse organization	26/357	450/20536	1.01564e-07	4.21618e-05	ENSG00000272674/ENSG00000188153/ENSG00000004777/ENSG00000198844/ENSG00000163531/ENSG00000152767/ENSG00000139182/ENSG00000169992/ENSG00000172037/ENSG00000168621/ENSG00000099864/ENSG00000277363/ENSG00000240764/ENSG00000100968/ENSG00000105426/ENSG00000125730/ENSG00000101463/ENSG00000080854/ENSG00000198910/ENSG00000030304/ENSG00000121753/ENSG00000146555/ENSG00000138443/ENSG00000006210/ENSG00000242419…	26
BP	GO:0072001	renal system development	21/357	311/20536	1.3798e-07	4.64136e-05	ENSG00000164056/ENSG00000111077/ENSG00000125378/ENSG00000143867/ENSG00000163909/ENSG00000185920/ENSG00000074181/ENSG00000103241/ENSG00000172037/ENSG00000168621/ENSG00000187535/ENSG00000166341/ENSG00000118526/ENSG00000106571/ENSG00000074047/ENSG00000128602/ENSG00000070404/ENSG00000077782/ENSG00000113721/ENSG00000109906/ENSG00000116962	21
BP	GO:0061448	connective tissue development	20/357	284/20536	1.39758e-07	4.64136e-05	ENSG00000160801/ENSG00000114270/ENSG00000125378/ENSG00000143867/ENSG00000176485/ENSG00000196739/ENSG00000198832/ENSG00000106571/ENSG00000074047/ENSG00000108821/ENSG00000136378/ENSG00000143369/ENSG00000072840/ENSG00000168077/ENSG00000184371/ENSG00000077782/ENSG00000113721/ENSG00000169071/ENSG00000109906/ENSG00000142173	20
BP	GO:0001655	urogenital system development	22/357	349/20536	2.28682e-07	6.90413e-05	ENSG00000164056/ENSG00000111087/ENSG00000111077/ENSG00000125378/ENSG00000143867/ENSG00000163909/ENSG00000185920/ENSG00000074181/ENSG00000103241/ENSG00000172037/ENSG00000168621/ENSG00000187535/ENSG00000166341/ENSG00000118526/ENSG00000106571/ENSG00000074047/ENSG00000128602/ENSG00000070404/ENSG00000077782/ENSG00000113721/ENSG00000109906/ENSG00000116962	22
BP	GO:0002062	chondrocyte differentiation	13/357	125/20536	2.82767e-07	7.82557e-05	ENSG00000160801/ENSG00000114270/ENSG00000125378/ENSG00000143867/ENSG00000196739/ENSG00000106571/ENSG00000074047/ENSG00000136378/ENSG00000143369/ENSG00000168077/ENSG00000077782/ENSG00000109906/ENSG00000142173	13
BP	GO:0042733	embryonic digit morphogenesis	9/357	61/20536	1.02544e-06	0.000261961	ENSG00000125378/ENSG00000143867/ENSG00000135111/ENSG00000187535/ENSG00000106571/ENSG00000074047/ENSG00000108641/ENSG00000169071/ENSG00000109906	9
BP	GO:0001822	kidney development	19/357	296/20536	1.17578e-06	0.000278911	ENSG00000164056/ENSG00000111077/ENSG00000125378/ENSG00000143867/ENSG00000163909/ENSG00000185920/ENSG00000074181/ENSG00000172037/ENSG00000168621/ENSG00000166341/ENSG00000118526/ENSG00000106571/ENSG00000074047/ENSG00000128602/ENSG00000070404/ENSG00000077782/ENSG00000113721/ENSG00000109906/ENSG00000116962	19
BP	GO:0051216	cartilage development	16/357	219/20536	1.55626e-06	0.000344556	ENSG00000160801/ENSG00000114270/ENSG00000125378/ENSG00000143867/ENSG00000196739/ENSG00000106571/ENSG00000074047/ENSG00000108821/ENSG00000136378/ENSG00000143369/ENSG00000072840/ENSG00000168077/ENSG00000077782/ENSG00000169071/ENSG00000109906/ENSG00000142173	16
BP	GO:0085029	extracellular matrix assembly	8/357	49/20536	1.86796e-06	0.000384535	ENSG00000168477/ENSG00000172037/ENSG00000166482/ENSG00000131477/ENSG00000164692/ENSG00000140092/ENSG00000130508/ENSG00000172638	8
BP	GO:0072006	nephron development	13/357	148/20536	1.96841e-06	0.000384535	ENSG00000125378/ENSG00000143867/ENSG00000163909/ENSG00000185920/ENSG00000074181/ENSG00000172037/ENSG00000168621/ENSG00000166341/ENSG00000118526/ENSG00000106571/ENSG00000128602/ENSG00000113721/ENSG00000116962	13
BP	GO:0001823	mesonephros development	11/357	106/20536	2.39331e-06	0.000441565	ENSG00000164056/ENSG00000125378/ENSG00000143867/ENSG00000185920/ENSG00000168621/ENSG00000166341/ENSG00000118526/ENSG00000106571/ENSG00000128602/ENSG00000077782/ENSG00000109906	11
BP	GO:0048754	branching morphogenesis of an epithelial tube	14/357	178/20536	2.97017e-06	0.000519155	ENSG00000164056/ENSG00000125378/ENSG00000185920/ENSG00000103241/ENSG00000135111/ENSG00000168621/ENSG00000166341/ENSG00000118526/ENSG00000106571/ENSG00000100968/ENSG00000074047/ENSG00000105538/ENSG00000128602/ENSG00000184371	14
BP	GO:0007411	axon guidance	18/357	288/20536	3.27584e-06	0.000543836	ENSG00000154133/ENSG00000163531/ENSG00000156687/ENSG00000185920/ENSG00000160460/ENSG00000123384/ENSG00000143434/ENSG00000172037/ENSG00000168621/ENSG00000133067/ENSG00000106571/ENSG00000074047/ENSG00000128602/ENSG00000198910/ENSG00000196923/ENSG00000144857/ENSG00000106070/ENSG00000173482	18
BP	GO:0097485	neuron projection guidance	18/357	289/20536	3.43889e-06	0.000543836	ENSG00000154133/ENSG00000163531/ENSG00000156687/ENSG00000185920/ENSG00000160460/ENSG00000123384/ENSG00000143434/ENSG00000172037/ENSG00000168621/ENSG00000133067/ENSG00000106571/ENSG00000074047/ENSG00000128602/ENSG00000198910/ENSG00000196923/ENSG00000144857/ENSG00000106070/ENSG00000173482	18
BP	GO:0031589	cell-substrate adhesion	21/357	383/20536	4.00917e-06	0.000589653	ENSG00000187244/ENSG00000103241/ENSG00000123384/ENSG00000072163/ENSG00000172037/ENSG00000084636/ENSG00000173269/ENSG00000277363/ENSG00000110799/ENSG00000108821/ENSG00000077942/ENSG00000168309/ENSG00000198910/ENSG00000184371/ENSG00000140092/ENSG00000137809/ENSG00000116962/ENSG00000164741/ENSG00000006210/ENSG00000186998/ENSG00000072110	21
BP	GO:0030326	embryonic limb morphogenesis	12/357	135/20536	4.3121e-06	0.000589653	ENSG00000125378/ENSG00000143867/ENSG00000185920/ENSG00000135111/ENSG00000187535/ENSG00000106571/ENSG00000074047/ENSG00000108641/ENSG00000151067/ENSG00000077782/ENSG00000169071/ENSG00000109906	12
BP	GO:0035113	embryonic appendage morphogenesis	12/357	135/20536	4.3121e-06	0.000589653	ENSG00000125378/ENSG00000143867/ENSG00000185920/ENSG00000135111/ENSG00000187535/ENSG00000106571/ENSG00000074047/ENSG00000108641/ENSG00000151067/ENSG00000077782/ENSG00000169071/ENSG00000109906	12
BP	GO:0072202	cell differentiation involved in metanephros development	6/357	26/20536	4.54106e-06	0.000589653	ENSG00000125378/ENSG00000143867/ENSG00000172037/ENSG00000168621/ENSG00000118526/ENSG00000128602	6
BP	GO:0061138	morphogenesis of a branching epithelium	15/357	211/20536	4.61637e-06	0.000589653	ENSG00000164056/ENSG00000125378/ENSG00000185920/ENSG00000103241/ENSG00000135111/ENSG00000168621/ENSG00000166341/ENSG00000118526/ENSG00000106571/ENSG00000100968/ENSG00000074047/ENSG00000105538/ENSG00000128602/ENSG00000184371/ENSG00000077782	15
BP	GO:0061005	cell differentiation involved in kidney development	8/357	57/20536	6.06461e-06	0.000745947	ENSG00000125378/ENSG00000143867/ENSG00000185920/ENSG00000172037/ENSG00000168621/ENSG00000118526/ENSG00000106571/ENSG00000128602	8
BP	GO:0060562	epithelial tube morphogenesis	20/357	365/20536	6.87671e-06	0.000815627	ENSG00000164056/ENSG00000163093/ENSG00000125378/ENSG00000143867/ENSG00000185920/ENSG00000103241/ENSG00000135111/ENSG00000168621/ENSG00000141519/ENSG00000166341/ENSG00000118526/ENSG00000106571/ENSG00000100968/ENSG00000074047/ENSG00000105538/ENSG00000128602/ENSG00000184371/ENSG00000112655/ENSG00000164741/ENSG00000139174	20
BP	GO:0001656	metanephros development	10/357	97/20536	7.31164e-06	0.000837309	ENSG00000164056/ENSG00000125378/ENSG00000143867/ENSG00000185920/ENSG00000172037/ENSG00000168621/ENSG00000118526/ENSG00000106571/ENSG00000128602/ENSG00000113721	10
BP	GO:0072073	kidney epithelium development	12/357	146/20536	9.67711e-06	0.00101035	ENSG00000164056/ENSG00000125378/ENSG00000143867/ENSG00000163909/ENSG00000185920/ENSG00000172037/ENSG00000168621/ENSG00000166341/ENSG00000118526/ENSG00000106571/ENSG00000128602/ENSG00000077782	12
BP	GO:0010463	mesenchymal cell proliferation	7/357	44/20536	9.96823e-06	0.00101035	ENSG00000125378/ENSG00000143867/ENSG00000103241/ENSG00000090539/ENSG00000166341/ENSG00000128602/ENSG00000077782	7
BP	GO:0072210	metanephric nephron development	7/357	44/20536	9.96823e-06	0.00101035	ENSG00000125378/ENSG00000143867/ENSG00000172037/ENSG00000168621/ENSG00000118526/ENSG00000128602/ENSG00000113721	7
BP	GO:0001763	morphogenesis of a branching structure	15/357	225/20536	1.00396e-05	0.00101035	ENSG00000164056/ENSG00000125378/ENSG00000185920/ENSG00000103241/ENSG00000135111/ENSG00000168621/ENSG00000166341/ENSG00000118526/ENSG00000106571/ENSG00000100968/ENSG00000074047/ENSG00000105538/ENSG00000128602/ENSG00000184371/ENSG00000077782	15
BP	GO:0001657	ureteric bud development	10/357	101/20536	1.05045e-05	0.00102604	ENSG00000164056/ENSG00000125378/ENSG00000143867/ENSG00000185920/ENSG00000168621/ENSG00000166341/ENSG00000118526/ENSG00000106571/ENSG00000128602/ENSG00000077782	10
BP	GO:0072163	mesonephric epithelium development	10/357	102/20536	1.1469e-05	0.00105801	ENSG00000164056/ENSG00000125378/ENSG00000143867/ENSG00000185920/ENSG00000168621/ENSG00000166341/ENSG00000118526/ENSG00000106571/ENSG00000128602/ENSG00000077782	10
BP	GO:0072164	mesonephric tubule development	10/357	102/20536	1.1469e-05	0.00105801	ENSG00000164056/ENSG00000125378/ENSG00000143867/ENSG00000185920/ENSG00000168621/ENSG00000166341/ENSG00000118526/ENSG00000106571/ENSG00000128602/ENSG00000077782	10
BP	GO:0032835	glomerulus development	8/357	63/20536	1.2983e-05	0.00116531	ENSG00000125378/ENSG00000143867/ENSG00000163909/ENSG00000074181/ENSG00000172037/ENSG00000118526/ENSG00000113721/ENSG00000116962	8
BP	GO:0072028	nephron morphogenesis	9/357	83/20536	1.38951e-05	0.00121436	ENSG00000125378/ENSG00000143867/ENSG00000185920/ENSG00000168621/ENSG00000166341/ENSG00000118526/ENSG00000106571/ENSG00000128602/ENSG00000113721	9
BP	GO:0035107	appendage morphogenesis	12/357	160/20536	2.43686e-05	0.0020232	ENSG00000125378/ENSG00000143867/ENSG00000185920/ENSG00000135111/ENSG00000187535/ENSG00000106571/ENSG00000074047/ENSG00000108641/ENSG00000151067/ENSG00000077782/ENSG00000169071/ENSG00000109906	12
BP	GO:0035108	limb morphogenesis	12/357	160/20536	2.43686e-05	0.0020232	ENSG00000125378/ENSG00000143867/ENSG00000185920/ENSG00000135111/ENSG00000187535/ENSG00000106571/ENSG00000074047/ENSG00000108641/ENSG00000151067/ENSG00000077782/ENSG00000169071/ENSG00000109906	12
BP	GO:0030324	lung development	13/357	188/20536	2.66493e-05	0.00215859	ENSG00000164056/ENSG00000111087/ENSG00000125378/ENSG00000103241/ENSG00000141519/ENSG00000118526/ENSG00000106571/ENSG00000074047/ENSG00000070404/ENSG00000077782/ENSG00000113721/ENSG00000087116/ENSG00000112655	13
BP	GO:0072171	mesonephric tubule morphogenesis	8/357	70/20536	2.84758e-05	0.00225162	ENSG00000125378/ENSG00000143867/ENSG00000185920/ENSG00000168621/ENSG00000166341/ENSG00000118526/ENSG00000106571/ENSG00000128602	8
BP	GO:0007389	pattern specification process	22/357	473/20536	3.10674e-05	0.00238597	ENSG00000164056/ENSG00000111087/ENSG00000163093/ENSG00000125378/ENSG00000143867/ENSG00000163909/ENSG00000185920/ENSG00000010803/ENSG00000103241/ENSG00000135111/ENSG00000168621/ENSG00000187535/ENSG00000090539/ENSG00000141519/ENSG00000166341/ENSG00000106571/ENSG00000074047/ENSG00000125730/ENSG00000128602/ENSG00000077782/ENSG00000169071/ENSG00000109906	22
BP	GO:0030199	collagen fibril organization	8/357	71/20536	3.16117e-05	0.00238597	ENSG00000168477/ENSG00000106624/ENSG00000108821/ENSG00000164692/ENSG00000130508/ENSG00000138316/ENSG00000087116/ENSG00000204262	8
BP	GO:0072009	nephron epithelium development	10/357	115/20536	3.28819e-05	0.00239879	ENSG00000125378/ENSG00000143867/ENSG00000163909/ENSG00000185920/ENSG00000172037/ENSG00000168621/ENSG00000166341/ENSG00000118526/ENSG00000106571/ENSG00000128602	10
BP	GO:0030323	respiratory tube development	13/357	192/20536	3.32262e-05	0.00239879	ENSG00000164056/ENSG00000111087/ENSG00000125378/ENSG00000103241/ENSG00000141519/ENSG00000118526/ENSG00000106571/ENSG00000074047/ENSG00000070404/ENSG00000077782/ENSG00000113721/ENSG00000087116/ENSG00000112655	13
BP	GO:0034329	cell junction assembly	21/357	444/20536	3.69024e-05	0.00252277	ENSG00000272674/ENSG00000163531/ENSG00000152767/ENSG00000139182/ENSG00000123384/ENSG00000072163/ENSG00000169992/ENSG00000084636/ENSG00000105426/ENSG00000131477/ENSG00000101463/ENSG00000168309/ENSG00000030304/ENSG00000179776/ENSG00000121753/ENSG00000149564/ENSG00000182963/ENSG00000184113/ENSG00000164741/ENSG00000146555/ENSG00000072110	21
BP	GO:0003002	regionalization	19/357	377/20536	3.70169e-05	0.00252277	ENSG00000164056/ENSG00000111087/ENSG00000125378/ENSG00000143867/ENSG00000163909/ENSG00000185920/ENSG00000010803/ENSG00000103241/ENSG00000135111/ENSG00000168621/ENSG00000187535/ENSG00000090539/ENSG00000106571/ENSG00000074047/ENSG00000125730/ENSG00000128602/ENSG00000077782/ENSG00000169071/ENSG00000109906	19
BP	GO:0021915	neural tube development	12/357	167/20536	3.72224e-05	0.00252277	ENSG00000165821/ENSG00000125378/ENSG00000185920/ENSG00000187535/ENSG00000090539/ENSG00000166341/ENSG00000106571/ENSG00000074047/ENSG00000128602/ENSG00000112655/ENSG00000164741/ENSG00000139174	12
BP	GO:0072659	protein localization to plasma membrane	16/357	283/20536	3.9261e-05	0.00260772	ENSG00000163531/ENSG00000185920/ENSG00000160460/ENSG00000105270/ENSG00000123384/ENSG00000099864/ENSG00000130226/ENSG00000165914/ENSG00000166341/ENSG00000024422/ENSG00000122679/ENSG00000131477/ENSG00000109113/ENSG00000188026/ENSG00000136854/ENSG00000110651	16
BP	GO:0060993	kidney morphogenesis	9/357	99/20536	5.73683e-05	0.00366385	ENSG00000125378/ENSG00000143867/ENSG00000185920/ENSG00000168621/ENSG00000166341/ENSG00000118526/ENSG00000106571/ENSG00000128602/ENSG00000113721	9
BP	GO:0072080	nephron tubule development	9/357	99/20536	5.73683e-05	0.00366385	ENSG00000125378/ENSG00000143867/ENSG00000163909/ENSG00000185920/ENSG00000168621/ENSG00000166341/ENSG00000118526/ENSG00000106571/ENSG00000128602	9
BP	GO:0007409	axonogenesis	22/357	494/20536	5.92679e-05	0.00371375	ENSG00000105245/ENSG00000154133/ENSG00000163531/ENSG00000156687/ENSG00000185920/ENSG00000160460/ENSG00000123384/ENSG00000143434/ENSG00000172037/ENSG00000168621/ENSG00000133067/ENSG00000106571/ENSG00000105426/ENSG00000074047/ENSG00000128602/ENSG00000198910/ENSG00000196923/ENSG00000144857/ENSG00000064300/ENSG00000106070/ENSG00000136854/ENSG00000173482	22
BP	GO:0021904	dorsal/ventral neural tube patterning	5/357	25/20536	6.15968e-05	0.00371933	ENSG00000125378/ENSG00000185920/ENSG00000106571/ENSG00000074047/ENSG00000128602	5
BP	GO:0072012	glomerulus vasculature development	5/357	25/20536	6.15968e-05	0.00371933	ENSG00000125378/ENSG00000143867/ENSG00000074181/ENSG00000118526/ENSG00000113721	5
BP	GO:0061326	renal tubule development	9/357	101/20536	6.71381e-05	0.00393477	ENSG00000125378/ENSG00000143867/ENSG00000163909/ENSG00000185920/ENSG00000168621/ENSG00000166341/ENSG00000118526/ENSG00000106571/ENSG00000128602	9
BP	GO:0001570	vasculogenesis	8/357	79/20536	6.87192e-05	0.00393477	ENSG00000103241/ENSG00000172889/ENSG00000131477/ENSG00000105538/ENSG00000128602/ENSG00000113721/ENSG00000134817/ENSG00000182963	8
BP	GO:0072078	nephron tubule morphogenesis	8/357	79/20536	6.87192e-05	0.00393477	ENSG00000125378/ENSG00000143867/ENSG00000185920/ENSG00000168621/ENSG00000166341/ENSG00000118526/ENSG00000106571/ENSG00000128602	8
BP	GO:0060840	artery development	9/357	102/20536	7.25254e-05	0.00408023	ENSG00000125378/ENSG00000074181/ENSG00000103241/ENSG00000123384/ENSG00000106571/ENSG00000129038/ENSG00000113721/ENSG00000139174/ENSG00000049192	9
BP	GO:0048568	embryonic organ development	21/357	466/20536	7.3717e-05	0.00408023	ENSG00000111087/ENSG00000163093/ENSG00000125378/ENSG00000143867/ENSG00000185920/ENSG00000103241/ENSG00000128482/ENSG00000135111/ENSG00000168621/ENSG00000187535/ENSG00000141519/ENSG00000118526/ENSG00000106571/ENSG00000074047/ENSG00000128602/ENSG00000118058/ENSG00000077782/ENSG00000169071/ENSG00000112655/ENSG00000167244/ENSG00000204262	21
BP	GO:0021532	neural tube patterning	6/357	42/20536	8.18499e-05	0.0044036	ENSG00000125378/ENSG00000185920/ENSG00000187535/ENSG00000106571/ENSG00000074047/ENSG00000128602	6
BP	GO:0072088	nephron epithelium morphogenesis	8/357	81/20536	8.22112e-05	0.0044036	ENSG00000125378/ENSG00000143867/ENSG00000185920/ENSG00000168621/ENSG00000166341/ENSG00000118526/ENSG00000106571/ENSG00000128602	8
BP	GO:0021700	developmental maturation	16/357	302/20536	8.47932e-05	0.00446981	ENSG00000159899/ENSG00000160801/ENSG00000198844/ENSG00000163531/ENSG00000160460/ENSG00000099864/ENSG00000166341/ENSG00000100968/ENSG00000087245/ENSG00000125730/ENSG00000106852/ENSG00000077782/ENSG00000179776/ENSG00000136854/ENSG00000108387/ENSG00000006210	16
BP	GO:0061437	renal system vasculature development	5/357	27/20536	9.09606e-05	0.00464739	ENSG00000125378/ENSG00000143867/ENSG00000074181/ENSG00000118526/ENSG00000113721	5
BP	GO:0061440	kidney vasculature development	5/357	27/20536	9.09606e-05	0.00464739	ENSG00000125378/ENSG00000143867/ENSG00000074181/ENSG00000118526/ENSG00000113721	5
BP	GO:0003416	endochondral bone growth	6/357	43/20536	9.37431e-05	0.00471023	ENSG00000114270/ENSG00000196739/ENSG00000143369/ENSG00000072840/ENSG00000168077/ENSG00000142173	6
BP	GO:0008589	regulation of smoothened signaling pathway	8/357	83/20536	9.7829e-05	0.00471023	ENSG00000111087/ENSG00000185920/ENSG00000166813/ENSG00000187535/ENSG00000106571/ENSG00000128602/ENSG00000072840/ENSG00000109113	8
BP	GO:0061333	renal tubule morphogenesis	8/357	83/20536	9.7829e-05	0.00471023	ENSG00000125378/ENSG00000143867/ENSG00000185920/ENSG00000168621/ENSG00000166341/ENSG00000118526/ENSG00000106571/ENSG00000128602	8
BP	GO:0001658	branching involved in ureteric bud morphogenesis	7/357	62/20536	9.78638e-05	0.00471023	ENSG00000125378/ENSG00000185920/ENSG00000168621/ENSG00000166341/ENSG00000118526/ENSG00000106571/ENSG00000128602	7
BP	GO:0060541	respiratory system development	13/357	216/20536	0.000110944	0.0052635	ENSG00000164056/ENSG00000111087/ENSG00000125378/ENSG00000103241/ENSG00000141519/ENSG00000118526/ENSG00000106571/ENSG00000074047/ENSG00000070404/ENSG00000077782/ENSG00000113721/ENSG00000087116/ENSG00000112655	13
BP	GO:0098868	bone growth	6/357	46/20536	0.000137857	0.00644822	ENSG00000114270/ENSG00000196739/ENSG00000143369/ENSG00000072840/ENSG00000168077/ENSG00000142173	6
BP	GO:0001649	osteoblast differentiation	14/357	252/20536	0.000142436	0.00656988	ENSG00000111087/ENSG00000160801/ENSG00000125378/ENSG00000185920/ENSG00000011028/ENSG00000090539/ENSG00000106571/ENSG00000074047/ENSG00000108821/ENSG00000128602/ENSG00000196923/ENSG00000137809/ENSG00000167244/ENSG00000233608	14
BP	GO:0048736	appendage development	12/357	193/20536	0.000149453	0.00670721	ENSG00000125378/ENSG00000143867/ENSG00000185920/ENSG00000135111/ENSG00000187535/ENSG00000106571/ENSG00000074047/ENSG00000108641/ENSG00000151067/ENSG00000077782/ENSG00000169071/ENSG00000109906	12
BP	GO:0060173	limb development	12/357	193/20536	0.000149453	0.00670721	ENSG00000125378/ENSG00000143867/ENSG00000185920/ENSG00000135111/ENSG00000187535/ENSG00000106571/ENSG00000074047/ENSG00000108641/ENSG00000151067/ENSG00000077782/ENSG00000169071/ENSG00000109906	12
BP	GO:0048251	elastic fiber assembly	4/357	17/20536	0.000178672	0.00777053	ENSG00000168477/ENSG00000166482/ENSG00000140092/ENSG00000172638	4
BP	GO:0072224	metanephric glomerulus development	4/357	17/20536	0.000178672	0.00777053	ENSG00000143867/ENSG00000172037/ENSG00000118526/ENSG00000113721	4
BP	GO:0045880	positive regulation of smoothened signaling pathway	5/357	31/20536	0.00018083	0.00777053	ENSG00000111087/ENSG00000166813/ENSG00000128602/ENSG00000072840/ENSG00000109113	5
BP	GO:0060485	mesenchyme development	15/357	290/20536	0.000182506	0.00777053	ENSG00000164056/ENSG00000125378/ENSG00000143867/ENSG00000163909/ENSG00000103241/ENSG00000143434/ENSG00000168621/ENSG00000140682/ENSG00000166341/ENSG00000118526/ENSG00000108821/ENSG00000128602/ENSG00000077782/ENSG00000113721/ENSG00000112655	15
BP	GO:0010810	regulation of cell-substrate adhesion	13/357	228/20536	0.000189735	0.00797609	ENSG00000103241/ENSG00000123384/ENSG00000072163/ENSG00000084636/ENSG00000173269/ENSG00000108821/ENSG00000077942/ENSG00000168309/ENSG00000184371/ENSG00000116962/ENSG00000164741/ENSG00000006210/ENSG00000186998	13
BP	GO:0060675	ureteric bud morphogenesis	7/357	69/20536	0.000193511	0.00803311	ENSG00000125378/ENSG00000185920/ENSG00000168621/ENSG00000166341/ENSG00000118526/ENSG00000106571/ENSG00000128602	7
BP	GO:0060976	coronary vasculature development	6/357	50/20536	0.000220618	0.00888476	ENSG00000125378/ENSG00000113721/ENSG00000134817/ENSG00000112655/ENSG00000139174/ENSG00000049192	6
BP	GO:0003007	heart morphogenesis	14/357	263/20536	0.000221778	0.00888476	ENSG00000164056/ENSG00000049540/ENSG00000163093/ENSG00000125378/ENSG00000163909/ENSG00000185920/ENSG00000103241/ENSG00000135111/ENSG00000141519/ENSG00000124006/ENSG00000166341/ENSG00000128602/ENSG00000184113/ENSG00000164741	14
BP	GO:0030111	regulation of Wnt signaling pathway	18/357	397/20536	0.000222052	0.00888476	ENSG00000152284/ENSG00000111087/ENSG00000123384/ENSG00000108375/ENSG00000133067/ENSG00000106571/ENSG00000100968/ENSG00000108821/ENSG00000154856/ENSG00000060656/ENSG00000234616/ENSG00000106070/ENSG00000169071/ENSG00000112655/ENSG00000135299/ENSG00000105559/ENSG00000100387/ENSG00000139174	18
BP	GO:0010464	regulation of mesenchymal cell proliferation	5/357	33/20536	0.000245495	0.00970583	ENSG00000125378/ENSG00000103241/ENSG00000090539/ENSG00000128602/ENSG00000077782	5
BP	GO:0048546	digestive tract morphogenesis	6/357	52/20536	0.000274529	0.010726	ENSG00000111087/ENSG00000125378/ENSG00000103241/ENSG00000118526/ENSG00000106571/ENSG00000074047	6
BP	GO:0072074	kidney mesenchyme development	4/357	19/20536	0.00028309	0.0108316	ENSG00000125378/ENSG00000143867/ENSG00000118526/ENSG00000113721	4
BP	GO:0010092	specification of animal organ identity	5/357	34/20536	0.000283755	0.0108316	ENSG00000164056/ENSG00000125378/ENSG00000168621/ENSG00000106571/ENSG00000077782	5
BP	GO:0030574	collagen catabolic process	6/357	53/20536	0.000305099	0.011514	ENSG00000011028/ENSG00000087245/ENSG00000123342/ENSG00000204291/ENSG00000138316/ENSG00000087116	6
BP	GO:0048562	embryonic organ morphogenesis	15/357	306/20536	0.000324602	0.0121124	ENSG00000111087/ENSG00000163093/ENSG00000125378/ENSG00000143867/ENSG00000103241/ENSG00000135111/ENSG00000187535/ENSG00000141519/ENSG00000118526/ENSG00000106571/ENSG00000074047/ENSG00000128602/ENSG00000077782/ENSG00000169071/ENSG00000112655	15
BP	GO:0060443	mammary gland morphogenesis	6/357	54/20536	0.000338274	0.0124823	ENSG00000125378/ENSG00000185920/ENSG00000135111/ENSG00000106571/ENSG00000074047/ENSG00000184371	6
BP	GO:1990778	protein localization to cell periphery	16/357	343/20536	0.000359768	0.0129413	ENSG00000163531/ENSG00000185920/ENSG00000160460/ENSG00000105270/ENSG00000123384/ENSG00000099864/ENSG00000130226/ENSG00000165914/ENSG00000166341/ENSG00000024422/ENSG00000122679/ENSG00000131477/ENSG00000109113/ENSG00000188026/ENSG00000136854/ENSG00000110651	16
BP	GO:0051056	regulation of small GTPase mediated signal transduction	17/357	378/20536	0.000362318	0.0129413	ENSG00000164056/ENSG00000004777/ENSG00000110237/ENSG00000241484/ENSG00000198844/ENSG00000152767/ENSG00000105137/ENSG00000136002/ENSG00000105767/ENSG00000035862/ENSG00000105538/ENSG00000184371/ENSG00000113721/ENSG00000154783/ENSG00000275832/ENSG00000059915/ENSG00000164741	17
BP	GO:0072089	stem cell proliferation	9/357	126/20536	0.000362403	0.0129413	ENSG00000105245/ENSG00000139083/ENSG00000135111/ENSG00000108375/ENSG00000106571/ENSG00000077942/ENSG00000128602/ENSG00000077782/ENSG00000006210	9
BP	GO:0061351	neural precursor cell proliferation	10/357	154/20536	0.000372903	0.0131746	ENSG00000105245/ENSG00000111087/ENSG00000130294/ENSG00000072163/ENSG00000106571/ENSG00000074047/ENSG00000128602/ENSG00000165655/ENSG00000077782/ENSG00000006210	10
BP	GO:0072111	cell proliferation involved in kidney development	4/357	21/20536	0.000425284	0.014867	ENSG00000125378/ENSG00000143867/ENSG00000185920/ENSG00000113721	4
BP	GO:0001759	organ induction	4/357	22/20536	0.000512709	0.0173746	ENSG00000164056/ENSG00000125378/ENSG00000168621/ENSG00000077782	4
BP	GO:0021513	spinal cord dorsal/ventral patterning	4/357	22/20536	0.000512709	0.0173746	ENSG00000090539/ENSG00000106571/ENSG00000074047/ENSG00000128602	4
BP	GO:0072087	renal vesicle development	4/357	22/20536	0.000512709	0.0173746	ENSG00000125378/ENSG00000143867/ENSG00000168621/ENSG00000128602	4
BP	GO:0060033	anatomical structure regression	3/357	10/20536	0.000570924	0.0189604	ENSG00000111087/ENSG00000074047/ENSG00000174807	3
BP	GO:0072203	cell proliferation involved in metanephros development	3/357	10/20536	0.000570924	0.0189604	ENSG00000143867/ENSG00000185920/ENSG00000113721	3
BP	GO:0055123	digestive system development	10/357	164/20536	0.000611998	0.0200617	ENSG00000111087/ENSG00000125378/ENSG00000103241/ENSG00000141519/ENSG00000166341/ENSG00000118526/ENSG00000106571/ENSG00000074047/ENSG00000128602/ENSG00000167244	10
BP	GO:0035137	hindlimb morphogenesis	5/357	40/20536	0.000616167	0.0200617	ENSG00000125378/ENSG00000143867/ENSG00000185920/ENSG00000135111/ENSG00000109906	5
BP	GO:0042476	odontogenesis	9/357	137/20536	0.000667667	0.0215274	ENSG00000125378/ENSG00000143867/ENSG00000106571/ENSG00000087258/ENSG00000074047/ENSG00000108821/ENSG00000128602/ENSG00000164692/ENSG00000184371	9
BP	GO:0003418	growth plate cartilage chondrocyte differentiation	4/357	24/20536	0.000724639	0.0227031	ENSG00000114270/ENSG00000196739/ENSG00000168077/ENSG00000142173	4
BP	GO:0003433	chondrocyte development involved in endochondral bone morphogenesis	4/357	24/20536	0.000724639	0.0227031	ENSG00000114270/ENSG00000196739/ENSG00000168077/ENSG00000142173	4
BP	GO:0021511	spinal cord patterning	4/357	24/20536	0.000724639	0.0227031	ENSG00000090539/ENSG00000106571/ENSG00000074047/ENSG00000128602	4
BP	GO:0022612	gland morphogenesis	9/357	139/20536	0.000740984	0.0229982	ENSG00000111087/ENSG00000125378/ENSG00000185920/ENSG00000135111/ENSG00000072163/ENSG00000106571/ENSG00000074047/ENSG00000184371/ENSG00000077782	9
BP	GO:0021936	regulation of cerebellar granule cell precursor proliferation	3/357	11/20536	0.00077493	0.0238291	ENSG00000111087/ENSG00000074047/ENSG00000128602	3
BP	GO:0045216	cell-cell junction organization	11/357	201/20536	0.000819129	0.0249571	ENSG00000105245/ENSG00000163531/ENSG00000072163/ENSG00000169992/ENSG00000162706/ENSG00000131477/ENSG00000179776/ENSG00000149564/ENSG00000182963/ENSG00000184113/ENSG00000146555	11
BP	GO:0048645	animal organ formation	6/357	64/20536	0.000849144	0.025459	ENSG00000164056/ENSG00000125378/ENSG00000168621/ENSG00000106571/ENSG00000074047/ENSG00000077782	6
BP	GO:0002053	positive regulation of mesenchymal cell proliferation	4/357	25/20536	0.000850933	0.025459	ENSG00000103241/ENSG00000090539/ENSG00000128602/ENSG00000077782	4
BP	GO:0030178	negative regulation of Wnt signaling pathway	12/357	237/20536	0.00095286	0.028254	ENSG00000111087/ENSG00000123384/ENSG00000108375/ENSG00000106571/ENSG00000100968/ENSG00000154856/ENSG00000060656/ENSG00000106070/ENSG00000169071/ENSG00000135299/ENSG00000100387/ENSG00000139174	12
BP	GO:0046578	regulation of Ras protein signal transduction	13/357	271/20536	0.000975443	0.0286677	ENSG00000164056/ENSG00000110237/ENSG00000198844/ENSG00000152767/ENSG00000136002/ENSG00000105767/ENSG00000035862/ENSG00000105538/ENSG00000184371/ENSG00000113721/ENSG00000154783/ENSG00000059915/ENSG00000164741	13
BP	GO:0007265	Ras protein signal transduction	19/357	489/20536	0.000994278	0.0289649	ENSG00000164056/ENSG00000110237/ENSG00000198844/ENSG00000152767/ENSG00000136002/ENSG00000105767/ENSG00000035862/ENSG00000105538/ENSG00000164692/ENSG00000102128/ENSG00000064300/ENSG00000129946/ENSG00000184371/ENSG00000113721/ENSG00000154783/ENSG00000109113/ENSG00000059915/ENSG00000164741/ENSG00000138443	19
BP	GO:0071679	commissural neuron axon guidance	3/357	12/20536	0.00101997	0.029201	ENSG00000185920/ENSG00000168621/ENSG00000128602	3
BP	GO:2000650	negative regulation of sodium ion transmembrane transporter activity	3/357	12/20536	0.00101997	0.029201	ENSG00000018625/ENSG00000143867/ENSG00000138411	3
BP	GO:0031099	regeneration	11/357	207/20536	0.00104133	0.0295579	ENSG00000111087/ENSG00000185920/ENSG00000182175/ENSG00000123384/ENSG00000172037/ENSG00000133067/ENSG00000106571/ENSG00000105426/ENSG00000198825/ENSG00000060656/ENSG00000110651	11
BP	GO:0071711	basement membrane organization	4/357	27/20536	0.00114868	0.0323285	ENSG00000172037/ENSG00000131477/ENSG00000130508/ENSG00000116962	4
BP	GO:0021575	hindbrain morphogenesis	5/357	46/20536	0.00117894	0.0323575	ENSG00000111087/ENSG00000074047/ENSG00000128602/ENSG00000164741/ENSG00000135472	5
BP	GO:0035850	epithelial cell differentiation involved in kidney development	5/357	46/20536	0.00117894	0.0323575	ENSG00000125378/ENSG00000143867/ENSG00000172037/ENSG00000168621/ENSG00000128602	5
BP	GO:0060351	cartilage development involved in endochondral bone morphogenesis	5/357	46/20536	0.00117894	0.0323575	ENSG00000114270/ENSG00000196739/ENSG00000108821/ENSG00000168077/ENSG00000142173	5
BP	GO:0048705	skeletal system morphogenesis	12/357	244/20536	0.00122351	0.0333055	ENSG00000114270/ENSG00000125378/ENSG00000143867/ENSG00000196739/ENSG00000187535/ENSG00000106571/ENSG00000108821/ENSG00000087245/ENSG00000168077/ENSG00000077782/ENSG00000169071/ENSG00000142173	12
BP	GO:0003337	mesenchymal to epithelial transition involved in metanephros morphogenesis	3/357	13/20536	0.00130895	0.0342843	ENSG00000125378/ENSG00000168621/ENSG00000128602	3
BP	GO:0070208	protein heterotrimerization	3/357	13/20536	0.00130895	0.0342843	ENSG00000108821/ENSG00000164692/ENSG00000142173	3
BP	GO:0070831	basement membrane assembly	3/357	13/20536	0.00130895	0.0342843	ENSG00000172037/ENSG00000131477/ENSG00000130508	3
BP	GO:1902306	negative regulation of sodium ion transmembrane transport	3/357	13/20536	0.00130895	0.0342843	ENSG00000018625/ENSG00000143867/ENSG00000138411	3
BP	GO:0021846	cell proliferation in forebrain	4/357	28/20536	0.00132193	0.0342843	ENSG00000105245/ENSG00000130294/ENSG00000106571/ENSG00000077782	4
BP	GO:0048565	digestive tract development	9/357	151/20536	0.00133107	0.0342843	ENSG00000111087/ENSG00000125378/ENSG00000103241/ENSG00000141519/ENSG00000166341/ENSG00000118526/ENSG00000106571/ENSG00000074047/ENSG00000128602	9
BP	GO:0010811	positive regulation of cell-substrate adhesion	8/357	122/20536	0.00133173	0.0342843	ENSG00000103241/ENSG00000072163/ENSG00000084636/ENSG00000173269/ENSG00000184371/ENSG00000116962/ENSG00000006210/ENSG00000186998	8
BP	GO:0007160	cell-matrix adhesion	12/357	247/20536	0.00135757	0.0344159	ENSG00000187244/ENSG00000123384/ENSG00000084636/ENSG00000168309/ENSG00000198910/ENSG00000184371/ENSG00000140092/ENSG00000137809/ENSG00000116962/ENSG00000164741/ENSG00000006210/ENSG00000072110	12
BP	GO:0071695	anatomical structure maturation	12/357	247/20536	0.00135757	0.0344159	ENSG00000159899/ENSG00000160801/ENSG00000163531/ENSG00000160460/ENSG00000166341/ENSG00000087245/ENSG00000125730/ENSG00000106852/ENSG00000077782/ENSG00000179776/ENSG00000108387/ENSG00000006210	12
BP	GO:0002063	chondrocyte development	5/357	48/20536	0.0014316	0.0360177	ENSG00000114270/ENSG00000196739/ENSG00000143369/ENSG00000168077/ENSG00000142173	5
BP	GO:0072273	metanephric nephron morphogenesis	4/357	29/20536	0.00151263	0.0377703	ENSG00000125378/ENSG00000168621/ENSG00000128602/ENSG00000113721	4
BP	GO:0010769	regulation of cell morphogenesis involved in differentiation	14/357	321/20536	0.00156698	0.0387654	ENSG00000004777/ENSG00000123384/ENSG00000138411/ENSG00000072163/ENSG00000137672/ENSG00000143434/ENSG00000124006/ENSG00000277363/ENSG00000100968/ENSG00000105426/ENSG00000077942/ENSG00000198910/ENSG00000064300/ENSG00000138443	14
BP	GO:0060350	endochondral bone morphogenesis	6/357	72/20536	0.00157583	0.0387654	ENSG00000114270/ENSG00000125378/ENSG00000196739/ENSG00000108821/ENSG00000168077/ENSG00000142173	6
BP	GO:0009953	dorsal/ventral pattern formation	7/357	98/20536	0.00161675	0.0391915	ENSG00000111087/ENSG00000125378/ENSG00000185920/ENSG00000090539/ENSG00000106571/ENSG00000074047/ENSG00000128602	7
BP	GO:0048814	regulation of dendrite morphogenesis	7/357	98/20536	0.00161675	0.0391915	ENSG00000004777/ENSG00000138411/ENSG00000137672/ENSG00000124006/ENSG00000277363/ENSG00000100968/ENSG00000138443	7
BP	GO:0048681	negative regulation of axon regeneration	3/357	14/20536	0.00164457	0.039577	ENSG00000182175/ENSG00000105426/ENSG00000198825	3
BP	GO:2000027	regulation of animal organ morphogenesis	13/357	288/20536	0.00168446	0.0397145	ENSG00000164056/ENSG00000111087/ENSG00000125378/ENSG00000072163/ENSG00000168621/ENSG00000128602/ENSG00000184371/ENSG00000077782/ENSG00000169071/ENSG00000112655/ENSG00000135299/ENSG00000105559/ENSG00000139174	13
BP	GO:0150063	visual system development	16/357	397/20536	0.00168957	0.0397145	ENSG00000165821/ENSG00000198844/ENSG00000125378/ENSG00000172037/ENSG00000187535/ENSG00000106571/ENSG00000108641/ENSG00000125730/ENSG00000151067/ENSG00000113721/ENSG00000112619/ENSG00000146555/ENSG00000138443/ENSG00000173482/ENSG00000177045/ENSG00000204262	16
BP	GO:0003413	chondrocyte differentiation involved in endochondral bone morphogenesis	4/357	30/20536	0.00172168	0.0397145	ENSG00000114270/ENSG00000196739/ENSG00000168077/ENSG00000142173	4
BP	GO:0035116	embryonic hindlimb morphogenesis	4/357	30/20536	0.00172168	0.0397145	ENSG00000125378/ENSG00000143867/ENSG00000135111/ENSG00000109906	4
BP	GO:0048679	regulation of axon regeneration	4/357	30/20536	0.00172168	0.0397145	ENSG00000182175/ENSG00000123384/ENSG00000105426/ENSG00000198825	4
BP	GO:0030850	prostate gland development	5/357	50/20536	0.00172204	0.0397145	ENSG00000111087/ENSG00000125378/ENSG00000185920/ENSG00000106571/ENSG00000074047	5
BP	GO:1901888	regulation of cell junction assembly	11/357	221/20536	0.00175766	0.0402566	ENSG00000139182/ENSG00000123384/ENSG00000169992/ENSG00000084636/ENSG00000105426/ENSG00000101463/ENSG00000168309/ENSG00000030304/ENSG00000121753/ENSG00000184113/ENSG00000164741	11
BP	GO:0043687	post-translational protein modification	16/357	399/20536	0.00177771	0.0404367	ENSG00000124440/ENSG00000091513/ENSG00000125378/ENSG00000162576/ENSG00000172037/ENSG00000186094/ENSG00000124006/ENSG00000125730/ENSG00000070404/ENSG00000184371/ENSG00000183580/ENSG00000269190/ENSG00000109906/ENSG00000140545/ENSG00000278693/ENSG00000100387	16
BP	GO:0010812	negative regulation of cell-substrate adhesion	6/357	74/20536	0.00181515	0.0408638	ENSG00000123384/ENSG00000108821/ENSG00000077942/ENSG00000168309/ENSG00000164741/ENSG00000006210	6
BP	GO:0016331	morphogenesis of embryonic epithelium	9/357	158/20536	0.00182109	0.0408638	ENSG00000125378/ENSG00000143867/ENSG00000185920/ENSG00000168621/ENSG00000140682/ENSG00000074047/ENSG00000112655/ENSG00000164741/ENSG00000139174	9
BP	GO:0050773	regulation of dendrite development	9/357	159/20536	0.00190154	0.0423827	ENSG00000004777/ENSG00000138411/ENSG00000137672/ENSG00000124006/ENSG00000277363/ENSG00000100968/ENSG00000105426/ENSG00000146555/ENSG00000138443	9
BP	GO:0048368	lateral mesoderm development	3/357	15/20536	0.00202938	0.0442833	ENSG00000103241/ENSG00000128602/ENSG00000077782	3
BP	GO:0060831	smoothened signaling pathway involved in dorsal/ventral neural tube patterning	3/357	15/20536	0.00202938	0.0442833	ENSG00000185920/ENSG00000106571/ENSG00000074047	3
BP	GO:0072075	metanephric mesenchyme development	3/357	15/20536	0.00202938	0.0442833	ENSG00000143867/ENSG00000118526/ENSG00000113721	3
BP	GO:0031103	axon regeneration	5/357	52/20536	0.00205348	0.0442833	ENSG00000182175/ENSG00000123384/ENSG00000172037/ENSG00000105426/ENSG00000198825	5
BP	GO:0072132	mesenchyme morphogenesis	5/357	52/20536	0.00205348	0.0442833	ENSG00000143867/ENSG00000163909/ENSG00000103241/ENSG00000166341/ENSG00000077782	5
BP	GO:0050803	regulation of synapse structure or activity	12/357	260/20536	0.00208669	0.044709	ENSG00000004777/ENSG00000198844/ENSG00000139182/ENSG00000169992/ENSG00000106976/ENSG00000277363/ENSG00000100968/ENSG00000105426/ENSG00000101463/ENSG00000030304/ENSG00000121753/ENSG00000138443	12
BP	GO:0030278	regulation of ossification	11/357	227/20536	0.00216828	0.0461593	ENSG00000111087/ENSG00000125378/ENSG00000143867/ENSG00000185920/ENSG00000090539/ENSG00000106571/ENSG00000143369/ENSG00000196923/ENSG00000184371/ENSG00000109906/ENSG00000233608	11
BP	GO:2000179	positive regulation of neural precursor cell proliferation	5/357	53/20536	0.00223561	0.0472895	ENSG00000111087/ENSG00000106571/ENSG00000074047/ENSG00000128602/ENSG00000006210	5
BP	GO:0048880	sensory system development	16/357	409/20536	0.00227836	0.0478887	ENSG00000165821/ENSG00000198844/ENSG00000125378/ENSG00000172037/ENSG00000187535/ENSG00000106571/ENSG00000108641/ENSG00000125730/ENSG00000151067/ENSG00000113721/ENSG00000112619/ENSG00000146555/ENSG00000138443/ENSG00000173482/ENSG00000177045/ENSG00000204262	16
BP	GO:0048762	mesenchymal cell differentiation	11/357	230/20536	0.00240102	0.0496678	ENSG00000164056/ENSG00000125378/ENSG00000143867/ENSG00000163909/ENSG00000143434/ENSG00000168621/ENSG00000140682/ENSG00000118526/ENSG00000108821/ENSG00000128602/ENSG00000077782	11
BP	GO:0032330	regulation of chondrocyte differentiation	5/357	54/20536	0.00242921	0.0496678	ENSG00000125378/ENSG00000106571/ENSG00000074047/ENSG00000136378/ENSG00000109906	5
BP	GO:0021924	cell proliferation in external granule layer	3/357	16/20536	0.00246573	0.0496678	ENSG00000111087/ENSG00000074047/ENSG00000128602	3
BP	GO:0021930	cerebellar granule cell precursor proliferation	3/357	16/20536	0.00246573	0.0496678	ENSG00000111087/ENSG00000074047/ENSG00000128602	3
BP	GO:0070571	negative regulation of neuron projection regeneration	3/357	16/20536	0.00246573	0.0496678	ENSG00000182175/ENSG00000105426/ENSG00000198825	3
BP	GO:0021696	cerebellar cortex morphogenesis	4/357	33/20536	0.00246769	0.0496678	ENSG00000111087/ENSG00000074047/ENSG00000128602/ENSG00000135472	4
BP	GO:0040018	positive regulation of multicellular organism growth	4/357	33/20536	0.00246769	0.0496678	ENSG00000160460/ENSG00000128602/ENSG00000184371/ENSG00000167244	4
CC	GO:0062023	collagen-containing extracellular matrix	44/368	438/21659	1.85929e-21	6.24721e-19	ENSG00000188153/ENSG00000049540/ENSG00000187244/ENSG00000114270/ENSG00000173546/ENSG00000168477/ENSG00000090006/ENSG00000196739/ENSG00000148357/ENSG00000106624/ENSG00000172236/ENSG00000162512/ENSG00000172037/ENSG00000179954/ENSG00000084636/ENSG00000140682/ENSG00000172889/ENSG00000173269/ENSG00000126838/ENSG00000166482/ENSG00000143382/ENSG00000110799/ENSG00000035862/ENSG00000108821/ENSG00000087245…	44
CC	GO:0005581	collagen trimer	12/368	93/21659	5.85975e-08	6.62204e-06	ENSG00000188153/ENSG00000114270/ENSG00000196739/ENSG00000223953/ENSG00000084636/ENSG00000108821/ENSG00000164692/ENSG00000168077/ENSG00000204291/ENSG00000142173/ENSG00000186998/ENSG00000204262	12
CC	GO:0005788	endoplasmic reticulum lumen	22/368	330/21659	5.91253e-08	6.62204e-06	ENSG00000188153/ENSG00000091513/ENSG00000114270/ENSG00000125378/ENSG00000162576/ENSG00000196739/ENSG00000141756/ENSG00000172037/ENSG00000084636/ENSG00000143382/ENSG00000183876/ENSG00000108821/ENSG00000136378/ENSG00000125730/ENSG00000164692/ENSG00000070404/ENSG00000184371/ENSG00000204291/ENSG00000140545/ENSG00000142173/ENSG00000167123/ENSG00000204262	22
CC	GO:0005911	cell-cell junction	24/368	449/21659	8.69598e-07	7.30463e-05	ENSG00000018625/ENSG00000158352/ENSG00000163531/ENSG00000133401/ENSG00000160460/ENSG00000162576/ENSG00000072163/ENSG00000105767/ENSG00000137672/ENSG00000223953/ENSG00000124006/ENSG00000142279/ENSG00000162706/ENSG00000105538/ENSG00000060656/ENSG00000179776/ENSG00000183853/ENSG00000112655/ENSG00000149564/ENSG00000182963/ENSG00000184113/ENSG00000138443/ENSG00000173482/ENSG00000072110	24
CC	GO:0098644	complex of collagen trimers	6/368	25/21659	3.11296e-06	0.000209191	ENSG00000188153/ENSG00000114270/ENSG00000196739/ENSG00000108821/ENSG00000164692/ENSG00000204262	6
CC	GO:0005604	basement membrane	10/368	95/21659	4.97746e-06	0.000278738	ENSG00000188153/ENSG00000114270/ENSG00000148357/ENSG00000172037/ENSG00000173269/ENSG00000077942/ENSG00000129038/ENSG00000204291/ENSG00000172638/ENSG00000116962	10
CC	GO:0031253	cell projection membrane	18/368	363/21659	5.48671e-05	0.00263362	ENSG00000108852/ENSG00000163093/ENSG00000160801/ENSG00000185920/ENSG00000173546/ENSG00000162576/ENSG00000136002/ENSG00000099864/ENSG00000128602/ENSG00000168309/ENSG00000072840/ENSG00000183853/ENSG00000154783/ENSG00000205795/ENSG00000059915/ENSG00000164741/ENSG00000132613/ENSG00000173040	18
CC	GO:0097542	ciliary tip	6/368	45/21659	0.000107516	0.00451566	ENSG00000111087/ENSG00000166813/ENSG00000187535/ENSG00000106571/ENSG00000074047/ENSG00000128602	6
CC	GO:0005583	fibrillar collagen trimer	4/368	17/21659	0.000163773	0.00550278	ENSG00000196739/ENSG00000108821/ENSG00000164692/ENSG00000204262	4
CC	GO:0098643	banded collagen fibril	4/368	17/21659	0.000163773	0.00550278	ENSG00000196739/ENSG00000108821/ENSG00000164692/ENSG00000204262	4
CC	GO:0098984	neuron to neuron synapse	17/368	374/21659	0.000247956	0.00757393	ENSG00000108852/ENSG00000185920/ENSG00000139182/ENSG00000128482/ENSG00000196277/ENSG00000169992/ENSG00000099864/ENSG00000106976/ENSG00000184985/ENSG00000277363/ENSG00000105426/ENSG00000101463/ENSG00000080854/ENSG00000170579/ENSG00000151067/ENSG00000205363/ENSG00000059915	17
CC	GO:0060170	ciliary membrane	7/368	78/21659	0.000362298	0.00938642	ENSG00000163093/ENSG00000185920/ENSG00000162576/ENSG00000128602/ENSG00000072840/ENSG00000205795/ENSG00000173040	7
CC	GO:0032279	asymmetric synapse	16/368	351/21659	0.000363165	0.00938642	ENSG00000108852/ENSG00000185920/ENSG00000139182/ENSG00000128482/ENSG00000196277/ENSG00000099864/ENSG00000106976/ENSG00000184985/ENSG00000277363/ENSG00000105426/ENSG00000101463/ENSG00000080854/ENSG00000170579/ENSG00000151067/ENSG00000205363/ENSG00000059915	16
CC	GO:0097060	synaptic membrane	19/368	467/21659	0.000439608	0.0105506	ENSG00000108852/ENSG00000139182/ENSG00000128482/ENSG00000196277/ENSG00000169992/ENSG00000099864/ENSG00000106976/ENSG00000277363/ENSG00000105426/ENSG00000162706/ENSG00000101463/ENSG00000080854/ENSG00000170579/ENSG00000030304/ENSG00000151067/ENSG00000205363/ENSG00000136854/ENSG00000135472/ENSG00000131435	19
CC	GO:0042641	actomyosin	7/368	82/21659	0.000492053	0.011022	ENSG00000158352/ENSG00000171357/ENSG00000168309/ENSG00000196923/ENSG00000173210/ENSG00000131435/ENSG00000072110	7
CC	GO:0036064	ciliary basal body	9/368	138/21659	0.000599558	0.0125907	ENSG00000163093/ENSG00000160226/ENSG00000166813/ENSG00000158163/ENSG00000187535/ENSG00000186094/ENSG00000108641/ENSG00000072840/ENSG00000188026	9
CC	GO:0099572	postsynaptic specialization	16/368	373/21659	0.000701099	0.013857	ENSG00000108852/ENSG00000185920/ENSG00000139182/ENSG00000128482/ENSG00000169992/ENSG00000099864/ENSG00000106976/ENSG00000184985/ENSG00000277363/ENSG00000105426/ENSG00000101463/ENSG00000080854/ENSG00000170579/ENSG00000151067/ENSG00000205363/ENSG00000059915	16
CC	GO:0005901	caveola	7/368	91/21659	0.000919937	0.0167001	ENSG00000018625/ENSG00000185920/ENSG00000024422/ENSG00000128602/ENSG00000170955/ENSG00000130300/ENSG00000164741	7
CC	GO:0014069	postsynaptic density	15/368	347/21659	0.000944352	0.0167001	ENSG00000108852/ENSG00000185920/ENSG00000139182/ENSG00000128482/ENSG00000099864/ENSG00000106976/ENSG00000184985/ENSG00000277363/ENSG00000105426/ENSG00000101463/ENSG00000080854/ENSG00000170579/ENSG00000151067/ENSG00000205363/ENSG00000059915	15
CC	GO:0045211	postsynaptic membrane	15/368	355/21659	0.00118545	0.0177189	ENSG00000139182/ENSG00000128482/ENSG00000196277/ENSG00000169992/ENSG00000106976/ENSG00000277363/ENSG00000105426/ENSG00000101463/ENSG00000080854/ENSG00000170579/ENSG00000030304/ENSG00000151067/ENSG00000205363/ENSG00000135472/ENSG00000131435	15
CC	GO:0031252	cell leading edge	17/368	430/21659	0.0011855	0.0177189	ENSG00000108852/ENSG00000173546/ENSG00000136002/ENSG00000105767/ENSG00000099864/ENSG00000277363/ENSG00000168309/ENSG00000196923/ENSG00000154783/ENSG00000173210/ENSG00000059915/ENSG00000164741/ENSG00000132613/ENSG00000138443/ENSG00000173482/ENSG00000131435/ENSG00000072110	17
CC	GO:0001725	stress fiber	6/368	70/21659	0.0012129	0.0177189	ENSG00000158352/ENSG00000168309/ENSG00000196923/ENSG00000173210/ENSG00000131435/ENSG00000072110	6
CC	GO:0097517	contractile actin filament bundle	6/368	70/21659	0.0012129	0.0177189	ENSG00000158352/ENSG00000168309/ENSG00000196923/ENSG00000173210/ENSG00000131435/ENSG00000072110	6
CC	GO:0014704	intercalated disc	5/368	50/21659	0.00155911	0.021294	ENSG00000018625/ENSG00000160460/ENSG00000124006/ENSG00000182963/ENSG00000072110	5
CC	GO:0044295	axonal growth cone	4/368	30/21659	0.00158438	0.021294	ENSG00000185920/ENSG00000123384/ENSG00000198910/ENSG00000144857	4
CC	GO:0032432	actin filament bundle	6/368	78/21659	0.0021218	0.0274202	ENSG00000158352/ENSG00000168309/ENSG00000196923/ENSG00000173210/ENSG00000131435/ENSG00000072110	6
CC	GO:0044291	cell-cell contact zone	6/368	79/21659	0.00226399	0.0281741	ENSG00000018625/ENSG00000160460/ENSG00000105767/ENSG00000124006/ENSG00000182963/ENSG00000072110	6
CC	GO:0043197	dendritic spine	9/368	170/21659	0.00257318	0.0308781	ENSG00000108852/ENSG00000018625/ENSG00000004777/ENSG00000152767/ENSG00000106976/ENSG00000101463/ENSG00000059915/ENSG00000138443/ENSG00000131435	9
CC	GO:0044309	neuron spine	9/368	172/21659	0.00278318	0.0322465	ENSG00000108852/ENSG00000018625/ENSG00000004777/ENSG00000152767/ENSG00000106976/ENSG00000101463/ENSG00000059915/ENSG00000138443/ENSG00000131435	9
CC	GO:0005938	cell cortex	13/368	325/21659	0.00393278	0.0440471	ENSG00000158352/ENSG00000160360/ENSG00000205436/ENSG00000160460/ENSG00000196277/ENSG00000148357/ENSG00000184702/ENSG00000182809/ENSG00000148219/ENSG00000184113/ENSG00000164741/ENSG00000108387/ENSG00000132613	13
CC	GO:0031256	leading edge membrane	9/368	183/21659	0.00419233	0.0454394	ENSG00000108852/ENSG00000173546/ENSG00000136002/ENSG00000099864/ENSG00000168309/ENSG00000154783/ENSG00000059915/ENSG00000164741/ENSG00000132613	9
CC	GO:0043198	dendritic shaft	4/368	40/21659	0.00462525	0.0485651	ENSG00000108852/ENSG00000196277/ENSG00000101463/ENSG00000183853	4
MF	GO:0005201	extracellular matrix structural constituent	28/350	188/19669	4.96963e-18	2.51463e-15	ENSG00000188153/ENSG00000049540/ENSG00000114270/ENSG00000168477/ENSG00000090006/ENSG00000196739/ENSG00000148357/ENSG00000106624/ENSG00000172037/ENSG00000084636/ENSG00000173269/ENSG00000166482/ENSG00000110799/ENSG00000108821/ENSG00000143369/ENSG00000077942/ENSG00000164692/ENSG00000182492/ENSG00000140092/ENSG00000204291/ENSG00000130508/ENSG00000172638/ENSG00000116962/ENSG00000140545/ENSG00000101825…	28
MF	GO:0030020	extracellular matrix structural constituent conferring tensile strength	9/350	47/19669	1.21238e-07	3.06732e-05	ENSG00000188153/ENSG00000114270/ENSG00000196739/ENSG00000084636/ENSG00000108821/ENSG00000164692/ENSG00000204291/ENSG00000142173/ENSG00000204262	9
MF	GO:0050840	extracellular matrix binding	8/350	57/19669	7.17292e-06	0.00120983	ENSG00000049540/ENSG00000187244/ENSG00000179954/ENSG00000143369/ENSG00000185585/ENSG00000174807/ENSG00000182492/ENSG00000116962	8
MF	GO:0005178	integrin binding	12/350	144/19669	1.05652e-05	0.0013365	ENSG00000168477/ENSG00000090006/ENSG00000172037/ENSG00000084636/ENSG00000110799/ENSG00000035862/ENSG00000140092/ENSG00000167244/ENSG00000140545/ENSG00000110651/ENSG00000006210/ENSG00000072110	12
MF	GO:0015026	coreceptor activity	7/350	49/19669	2.40375e-05	0.00243259	ENSG00000182175/ENSG00000123384/ENSG00000122679/ENSG00000131477/ENSG00000064300/ENSG00000169071/ENSG00000112655	7
Black
BP	GO:0030198	extracellular matrix organization	57/754	412/20536	4.83679e-18	1.20106e-14	ENSG00000175899/ENSG00000144668/ENSG00000144824/ENSG00000133110/ENSG00000173376/ENSG00000154175/ENSG00000163520/ENSG00000137573/ENSG00000106823/ENSG00000134853/ENSG00000213949/ENSG00000187955/ENSG00000172987/ENSG00000078098/ENSG00000276886/ENSG00000169604/ENSG00000038295/ENSG00000100448/ENSG00000162733/ENSG00000112769/ENSG00000135424/ENSG00000156103/ENSG00000145681/ENSG00000163359/ENSG00000133392…	57
BP	GO:0043062	extracellular structure organization	57/754	413/20536	5.42119e-18	1.20106e-14	ENSG00000175899/ENSG00000144668/ENSG00000144824/ENSG00000133110/ENSG00000173376/ENSG00000154175/ENSG00000163520/ENSG00000137573/ENSG00000106823/ENSG00000134853/ENSG00000213949/ENSG00000187955/ENSG00000172987/ENSG00000078098/ENSG00000276886/ENSG00000169604/ENSG00000038295/ENSG00000100448/ENSG00000162733/ENSG00000112769/ENSG00000135424/ENSG00000156103/ENSG00000145681/ENSG00000163359/ENSG00000133392…	57
BP	GO:0006936	muscle contraction	48/754	375/20536	4.63482e-14	6.84563e-11	ENSG00000157404/ENSG00000170624/ENSG00000152049/ENSG00000120729/ENSG00000153956/ENSG00000137573/ENSG00000109846/ENSG00000198947/ENSG00000198626/ENSG00000239474/ENSG00000213949/ENSG00000175084/ENSG00000182253/ENSG00000177098/ENSG00000145362/ENSG00000064989/ENSG00000105974/ENSG00000266964/ENSG00000122786/ENSG00000134769/ENSG00000133392/ENSG00000130176/ENSG00000101335/ENSG00000138735/ENSG00000276480…	48
BP	GO:0003012	muscle system process	56/754	498/20536	9.1795e-14	1.01686e-10	ENSG00000157404/ENSG00000170624/ENSG00000152049/ENSG00000120729/ENSG00000153956/ENSG00000137573/ENSG00000109846/ENSG00000198947/ENSG00000198626/ENSG00000239474/ENSG00000213949/ENSG00000175084/ENSG00000071282/ENSG00000182253/ENSG00000177098/ENSG00000145362/ENSG00000064989/ENSG00000105974/ENSG00000266964/ENSG00000122786/ENSG00000134769/ENSG00000133392/ENSG00000151320/ENSG00000130176/ENSG00000101335…	56
BP	GO:0007409	axonogenesis	53/754	494/20536	2.76011e-12	2.44601e-09	ENSG00000170381/ENSG00000171533/ENSG00000206052/ENSG00000153993/ENSG00000155980/ENSG00000120729/ENSG00000135333/ENSG00000117600/ENSG00000107562/ENSG00000184347/ENSG00000154645/ENSG00000114251/ENSG00000065320/ENSG00000189056/ENSG00000179915/ENSG00000016082/ENSG00000133026/ENSG00000044524/ENSG00000118257/ENSG00000075213/ENSG00000106278/ENSG00000078018/ENSG00000166963/ENSG00000137285/ENSG00000128656…	53
BP	GO:0034329	cell junction assembly	49/754	444/20536	6.7945e-12	5.01774e-09	ENSG00000158258/ENSG00000144824/ENSG00000187391/ENSG00000150471/ENSG00000169760/ENSG00000135333/ENSG00000189058/ENSG00000114251/ENSG00000065320/ENSG00000079308/ENSG00000158301/ENSG00000179915/ENSG00000128591/ENSG00000286237/ENSG00000145362/ENSG00000113361/ENSG00000044524/ENSG00000135298/ENSG00000105974/ENSG00000165379/ENSG00000073712/ENSG00000135862/ENSG00000144061/ENSG00000047648/ENSG00000140937…	49
BP	GO:0031589	cell-substrate adhesion	44/754	383/20536	2.19244e-11	1.38782e-08	ENSG00000128652/ENSG00000167601/ENSG00000144824/ENSG00000133110/ENSG00000170381/ENSG00000173376/ENSG00000174804/ENSG00000154175/ENSG00000139220/ENSG00000163520/ENSG00000189058/ENSG00000165816/ENSG00000106823/ENSG00000213949/ENSG00000169604/ENSG00000044524/ENSG00000162733/ENSG00000112276/ENSG00000135424/ENSG00000154188/ENSG00000073712/ENSG00000091879/ENSG00000135862/ENSG00000205221/ENSG00000047648…	44
BP	GO:0007411	axon guidance	37/754	288/20536	3.52241e-11	1.92082e-08	ENSG00000170381/ENSG00000206052/ENSG00000153993/ENSG00000155980/ENSG00000120729/ENSG00000135333/ENSG00000107562/ENSG00000184347/ENSG00000114251/ENSG00000065320/ENSG00000189056/ENSG00000179915/ENSG00000016082/ENSG00000133026/ENSG00000044524/ENSG00000118257/ENSG00000075213/ENSG00000137285/ENSG00000128656/ENSG00000221866/ENSG00000196569/ENSG00000092964/ENSG00000134121/ENSG00000108231/ENSG00000172020…	37
BP	GO:0097485	neuron projection guidance	37/754	289/20536	3.90146e-11	1.92082e-08	ENSG00000170381/ENSG00000206052/ENSG00000153993/ENSG00000155980/ENSG00000120729/ENSG00000135333/ENSG00000107562/ENSG00000184347/ENSG00000114251/ENSG00000065320/ENSG00000189056/ENSG00000179915/ENSG00000016082/ENSG00000133026/ENSG00000044524/ENSG00000118257/ENSG00000075213/ENSG00000137285/ENSG00000128656/ENSG00000221866/ENSG00000196569/ENSG00000092964/ENSG00000134121/ENSG00000108231/ENSG00000172020…	37
BP	GO:0060537	muscle tissue development	46/754	436/20536	1.39396e-10	6.17663e-08	ENSG00000170624/ENSG00000134775/ENSG00000110693/ENSG00000197321/ENSG00000114251/ENSG00000134853/ENSG00000169946/ENSG00000198626/ENSG00000239474/ENSG00000276886/ENSG00000108924/ENSG00000016082/ENSG00000133026/ENSG00000159176/ENSG00000105974/ENSG00000112276/ENSG00000154330/ENSG00000133392/ENSG00000151320/ENSG00000276480/ENSG00000149596/ENSG00000105971/ENSG00000164530/ENSG00000183023/ENSG00000160307…	46
BP	GO:0098742	cell-cell adhesion via plasma-membrane adhesion molecules	35/754	284/20536	3.78969e-10	1.52656e-07	ENSG00000158258/ENSG00000143341/ENSG00000113248/ENSG00000169851/ENSG00000150471/ENSG00000169760/ENSG00000120729/ENSG00000196159/ENSG00000218336/ENSG00000189184/ENSG00000182985/ENSG00000179915/ENSG00000113361/ENSG00000152583/ENSG00000120328/ENSG00000165379/ENSG00000253305/ENSG00000140937/ENSG00000253846/ENSG00000125966/ENSG00000071991/ENSG00000162614/ENSG00000253767/ENSG00000149256/ENSG00000013297…	35
BP	GO:0035637	multicellular organismal signaling	29/754	212/20536	1.08161e-09	3.99385e-07	ENSG00000198838/ENSG00000144935/ENSG00000157445/ENSG00000152049/ENSG00000153956/ENSG00000185774/ENSG00000164418/ENSG00000198626/ENSG00000069431/ENSG00000177098/ENSG00000137726/ENSG00000145362/ENSG00000105974/ENSG00000266964/ENSG00000171121/ENSG00000153253/ENSG00000136546/ENSG00000183023/ENSG00000055118/ENSG00000169418/ENSG00000091129/ENSG00000118729/ENSG00000265107/ENSG00000198523/ENSG00000182389…	29
BP	GO:0061448	connective tissue development	34/754	284/20536	1.45576e-09	4.96189e-07	ENSG00000128652/ENSG00000150347/ENSG00000170962/ENSG00000165816/ENSG00000110693/ENSG00000137573/ENSG00000114251/ENSG00000124749/ENSG00000187955/ENSG00000134532/ENSG00000276886/ENSG00000172201/ENSG00000147655/ENSG00000115380/ENSG00000163359/ENSG00000134245/ENSG00000164920/ENSG00000087494/ENSG00000205221/ENSG00000111799/ENSG00000140718/ENSG00000113083/ENSG00000107796/ENSG00000164107/ENSG00000138685…	34
BP	GO:0045666	positive regulation of neuron differentiation	41/754	390/20536	1.58548e-09	5.01804e-07	ENSG00000128652/ENSG00000173376/ENSG00000187391/ENSG00000171533/ENSG00000174804/ENSG00000141433/ENSG00000169760/ENSG00000218336/ENSG00000107562/ENSG00000033122/ENSG00000154645/ENSG00000114251/ENSG00000065320/ENSG00000189056/ENSG00000158301/ENSG00000172260/ENSG00000286237/ENSG00000113657/ENSG00000044524/ENSG00000155974/ENSG00000189292/ENSG00000137285/ENSG00000221866/ENSG00000196628/ENSG00000184304…	41
BP	GO:0007156	homophilic cell adhesion via plasma membrane adhesion molecules	25/754	172/20536	4.33099e-09	1.27938e-06	ENSG00000158258/ENSG00000143341/ENSG00000113248/ENSG00000169851/ENSG00000120729/ENSG00000196159/ENSG00000218336/ENSG00000189184/ENSG00000182985/ENSG00000113361/ENSG00000120328/ENSG00000253305/ENSG00000140937/ENSG00000253846/ENSG00000071991/ENSG00000162614/ENSG00000253767/ENSG00000253159/ENSG00000102290/ENSG00000118946/ENSG00000253873/ENSG00000170558/ENSG00000197410/ENSG00000254122/ENSG00000169855	25
BP	GO:0010976	positive regulation of neuron projection development	34/754	298/20536	5.07899e-09	1.329e-06	ENSG00000173376/ENSG00000187391/ENSG00000171533/ENSG00000174804/ENSG00000141433/ENSG00000169760/ENSG00000218336/ENSG00000107562/ENSG00000033122/ENSG00000154645/ENSG00000114251/ENSG00000065320/ENSG00000189056/ENSG00000158301/ENSG00000172260/ENSG00000286237/ENSG00000113657/ENSG00000044524/ENSG00000155974/ENSG00000189292/ENSG00000137285/ENSG00000221866/ENSG00000184304/ENSG00000115414/ENSG00000131711…	34
BP	GO:0007517	muscle organ development	43/754	438/20536	5.09883e-09	1.329e-06	ENSG00000150347/ENSG00000170624/ENSG00000072195/ENSG00000110693/ENSG00000022267/ENSG00000197321/ENSG00000109846/ENSG00000154645/ENSG00000114251/ENSG00000198947/ENSG00000169946/ENSG00000198626/ENSG00000239474/ENSG00000276886/ENSG00000108924/ENSG00000016082/ENSG00000105974/ENSG00000112276/ENSG00000135424/ENSG00000163359/ENSG00000151320/ENSG00000149596/ENSG00000196569/ENSG00000105971/ENSG00000164530…	43
BP	GO:0001508	action potential	22/754	138/20536	6.44744e-09	1.58715e-06	ENSG00000152049/ENSG00000153956/ENSG00000198947/ENSG00000164418/ENSG00000198626/ENSG00000177098/ENSG00000145362/ENSG00000105974/ENSG00000171121/ENSG00000151320/ENSG00000153253/ENSG00000136546/ENSG00000183023/ENSG00000055118/ENSG00000091129/ENSG00000265107/ENSG00000080709/ENSG00000135643/ENSG00000118432/ENSG00000140538/ENSG00000121361/ENSG00000196924	22
BP	GO:0042391	regulation of membrane potential	44/754	464/20536	9.6602e-09	2.25286e-06	ENSG00000162687/ENSG00000197580/ENSG00000141433/ENSG00000169760/ENSG00000152049/ENSG00000153956/ENSG00000022267/ENSG00000198947/ENSG00000164418/ENSG00000189056/ENSG00000198626/ENSG00000179915/ENSG00000177098/ENSG00000145362/ENSG00000102466/ENSG00000105974/ENSG00000266964/ENSG00000112276/ENSG00000143786/ENSG00000171121/ENSG00000151320/ENSG00000153253/ENSG00000136546/ENSG00000183023/ENSG00000055118…	44
BP	GO:0014706	striated muscle tissue development	41/754	417/20536	1.11553e-08	2.47146e-06	ENSG00000170624/ENSG00000134775/ENSG00000110693/ENSG00000197321/ENSG00000114251/ENSG00000134853/ENSG00000169946/ENSG00000198626/ENSG00000239474/ENSG00000276886/ENSG00000108924/ENSG00000016082/ENSG00000133026/ENSG00000105974/ENSG00000112276/ENSG00000154330/ENSG00000133392/ENSG00000151320/ENSG00000276480/ENSG00000149596/ENSG00000105971/ENSG00000164530/ENSG00000183023/ENSG00000160307/ENSG00000149256…	41
BP	GO:1901888	regulation of cell junction assembly	28/754	221/20536	1.18133e-08	2.49261e-06	ENSG00000158258/ENSG00000144824/ENSG00000150471/ENSG00000169760/ENSG00000135333/ENSG00000189058/ENSG00000114251/ENSG00000065320/ENSG00000158301/ENSG00000179915/ENSG00000286237/ENSG00000044524/ENSG00000135298/ENSG00000105974/ENSG00000165379/ENSG00000144061/ENSG00000047648/ENSG00000046653/ENSG00000172020/ENSG00000104332/ENSG00000128052/ENSG00000019549/ENSG00000120156/ENSG00000154096/ENSG00000140538…	28
BP	GO:0031346	positive regulation of cell projection organization	40/754	407/20536	1.70669e-08	3.43743e-06	ENSG00000157404/ENSG00000173376/ENSG00000187391/ENSG00000171533/ENSG00000174804/ENSG00000141433/ENSG00000169760/ENSG00000218336/ENSG00000107562/ENSG00000033122/ENSG00000154645/ENSG00000114251/ENSG00000065320/ENSG00000189056/ENSG00000158301/ENSG00000172260/ENSG00000067798/ENSG00000286237/ENSG00000113657/ENSG00000044524/ENSG00000136960/ENSG00000155974/ENSG00000189292/ENSG00000137285/ENSG00000221866…	40
BP	GO:0009187	cyclic nucleotide metabolic process	12/754	42/20536	2.20811e-08	4.25397e-06	ENSG00000173175/ENSG00000186642/ENSG00000061918/ENSG00000115252/ENSG00000113231/ENSG00000152402/ENSG00000138735/ENSG00000087494/ENSG00000112541/ENSG00000169418/ENSG00000171408/ENSG00000164116	12
BP	GO:0003015	heart process	33/754	302/20536	2.47628e-08	4.57183e-06	ENSG00000198838/ENSG00000170624/ENSG00000144935/ENSG00000157445/ENSG00000152049/ENSG00000153956/ENSG00000185774/ENSG00000198947/ENSG00000198626/ENSG00000175084/ENSG00000069431/ENSG00000177098/ENSG00000137726/ENSG00000145362/ENSG00000105974/ENSG00000266964/ENSG00000075213/ENSG00000112276/ENSG00000138735/ENSG00000183023/ENSG00000055118/ENSG00000181072/ENSG00000169418/ENSG00000118729/ENSG00000265107…	33
BP	GO:0008016	regulation of heart contraction	30/754	259/20536	2.87668e-08	5.09863e-06	ENSG00000198838/ENSG00000144935/ENSG00000157445/ENSG00000152049/ENSG00000153956/ENSG00000185774/ENSG00000198947/ENSG00000198626/ENSG00000175084/ENSG00000069431/ENSG00000177098/ENSG00000137726/ENSG00000145362/ENSG00000105974/ENSG00000266964/ENSG00000075213/ENSG00000112276/ENSG00000138735/ENSG00000183023/ENSG00000055118/ENSG00000181072/ENSG00000169418/ENSG00000118729/ENSG00000265107/ENSG00000198523…	30
BP	GO:0051146	striated muscle cell differentiation	34/754	320/20536	3.06045e-08	5.21572e-06	ENSG00000170624/ENSG00000134775/ENSG00000110693/ENSG00000198947/ENSG00000134853/ENSG00000239474/ENSG00000104177/ENSG00000128591/ENSG00000276886/ENSG00000122367/ENSG00000133026/ENSG00000135298/ENSG00000159176/ENSG00000112276/ENSG00000154330/ENSG00000133392/ENSG00000151320/ENSG00000276480/ENSG00000105971/ENSG00000163431/ENSG00000164530/ENSG00000183023/ENSG00000118729/ENSG00000113083/ENSG00000155760…	34
BP	GO:0060047	heart contraction	32/754	292/20536	3.76351e-08	6.03804e-06	ENSG00000198838/ENSG00000170624/ENSG00000144935/ENSG00000157445/ENSG00000152049/ENSG00000153956/ENSG00000185774/ENSG00000198947/ENSG00000198626/ENSG00000175084/ENSG00000069431/ENSG00000177098/ENSG00000137726/ENSG00000145362/ENSG00000105974/ENSG00000266964/ENSG00000075213/ENSG00000112276/ENSG00000138735/ENSG00000183023/ENSG00000055118/ENSG00000181072/ENSG00000169418/ENSG00000118729/ENSG00000265107…	32
BP	GO:0051216	cartilage development	27/754	219/20536	3.84356e-08	6.03804e-06	ENSG00000128652/ENSG00000165816/ENSG00000110693/ENSG00000137573/ENSG00000114251/ENSG00000124749/ENSG00000187955/ENSG00000134532/ENSG00000276886/ENSG00000147655/ENSG00000115380/ENSG00000163359/ENSG00000134245/ENSG00000164920/ENSG00000087494/ENSG00000205221/ENSG00000111799/ENSG00000164107/ENSG00000138685/ENSG00000116132/ENSG00000019549/ENSG00000178573/ENSG00000151388/ENSG00000272573/ENSG00000111341…	27
BP	GO:0061337	cardiac conduction	22/754	152/20536	3.95178e-08	6.03804e-06	ENSG00000198838/ENSG00000144935/ENSG00000157445/ENSG00000152049/ENSG00000153956/ENSG00000185774/ENSG00000198626/ENSG00000069431/ENSG00000177098/ENSG00000137726/ENSG00000145362/ENSG00000105974/ENSG00000266964/ENSG00000183023/ENSG00000055118/ENSG00000169418/ENSG00000118729/ENSG00000265107/ENSG00000198523/ENSG00000182389/ENSG00000080709/ENSG00000196924	22
BP	GO:1904062	regulation of cation transmembrane transport	36/754	357/20536	4.63853e-08	6.85111e-06	ENSG00000144935/ENSG00000169760/ENSG00000152049/ENSG00000153956/ENSG00000022267/ENSG00000185774/ENSG00000033122/ENSG00000198947/ENSG00000189056/ENSG00000198626/ENSG00000130988/ENSG00000177098/ENSG00000137726/ENSG00000145362/ENSG00000102466/ENSG00000105974/ENSG00000266964/ENSG00000143786/ENSG00000150672/ENSG00000151320/ENSG00000149596/ENSG00000183023/ENSG00000055118/ENSG00000145936/ENSG00000118762…	36
BP	GO:0046068	cGMP metabolic process	8/754	17/20536	5.76624e-08	8.24201e-06	ENSG00000186642/ENSG00000061918/ENSG00000115252/ENSG00000152402/ENSG00000138735/ENSG00000112541/ENSG00000169418/ENSG00000164116	8
BP	GO:0042692	muscle cell differentiation	39/754	414/20536	8.0443e-08	1.09702e-05	ENSG00000157404/ENSG00000170624/ENSG00000134775/ENSG00000072195/ENSG00000110693/ENSG00000198947/ENSG00000134853/ENSG00000239474/ENSG00000166831/ENSG00000104177/ENSG00000128591/ENSG00000276886/ENSG00000122367/ENSG00000145362/ENSG00000133026/ENSG00000135298/ENSG00000159176/ENSG00000112276/ENSG00000061455/ENSG00000154330/ENSG00000133392/ENSG00000151320/ENSG00000276480/ENSG00000105971/ENSG00000163431…	39
BP	GO:0001655	urogenital system development	35/754	349/20536	8.17008e-08	1.09702e-05	ENSG00000150347/ENSG00000170962/ENSG00000187391/ENSG00000112837/ENSG00000135333/ENSG00000196159/ENSG00000137573/ENSG00000114251/ENSG00000134853/ENSG00000197256/ENSG00000130988/ENSG00000172201/ENSG00000154188/ENSG00000091879/ENSG00000134245/ENSG00000164920/ENSG00000171016/ENSG00000118762/ENSG00000166147/ENSG00000107796/ENSG00000146021/ENSG00000104332/ENSG00000138685/ENSG00000145147/ENSG00000172817…	35
BP	GO:0010810	regulation of cell-substrate adhesion	27/754	228/20536	8.93776e-08	1.1648e-05	ENSG00000144824/ENSG00000133110/ENSG00000170381/ENSG00000173376/ENSG00000174804/ENSG00000154175/ENSG00000163520/ENSG00000189058/ENSG00000106823/ENSG00000044524/ENSG00000162733/ENSG00000091879/ENSG00000205221/ENSG00000047648/ENSG00000091986/ENSG00000046653/ENSG00000115414/ENSG00000155760/ENSG00000144810/ENSG00000104332/ENSG00000128052/ENSG00000120156/ENSG00000137077/ENSG00000154096/ENSG00000138722…	27
BP	GO:0050919	negative chemotaxis	12/754	48/20536	1.13618e-07	1.4384e-05	ENSG00000170381/ENSG00000153993/ENSG00000135333/ENSG00000184347/ENSG00000114251/ENSG00000065320/ENSG00000118257/ENSG00000075213/ENSG00000221866/ENSG00000145147/ENSG00000185070/ENSG00000169855	12
BP	GO:0055002	striated muscle cell development	24/754	189/20536	1.24419e-07	1.49402e-05	ENSG00000170624/ENSG00000134775/ENSG00000198947/ENSG00000134853/ENSG00000239474/ENSG00000128591/ENSG00000122367/ENSG00000133026/ENSG00000159176/ENSG00000112276/ENSG00000154330/ENSG00000133392/ENSG00000151320/ENSG00000276480/ENSG00000105971/ENSG00000163431/ENSG00000164530/ENSG00000183023/ENSG00000118729/ENSG00000113083/ENSG00000165410/ENSG00000136842/ENSG00000154277/ENSG00000175183	24
BP	GO:0055001	muscle cell development	25/754	203/20536	1.24754e-07	1.49402e-05	ENSG00000170624/ENSG00000134775/ENSG00000198947/ENSG00000134853/ENSG00000239474/ENSG00000128591/ENSG00000122367/ENSG00000145362/ENSG00000133026/ENSG00000159176/ENSG00000112276/ENSG00000154330/ENSG00000133392/ENSG00000151320/ENSG00000276480/ENSG00000105971/ENSG00000163431/ENSG00000164530/ENSG00000183023/ENSG00000118729/ENSG00000113083/ENSG00000165410/ENSG00000136842/ENSG00000154277/ENSG00000175183	25
BP	GO:0007160	cell-matrix adhesion	28/754	247/20536	1.31164e-07	1.52944e-05	ENSG00000128652/ENSG00000144824/ENSG00000133110/ENSG00000170381/ENSG00000139220/ENSG00000189058/ENSG00000165816/ENSG00000106823/ENSG00000213949/ENSG00000044524/ENSG00000162733/ENSG00000135424/ENSG00000073712/ENSG00000047648/ENSG00000046653/ENSG00000115414/ENSG00000127990/ENSG00000104332/ENSG00000128052/ENSG00000120156/ENSG00000137077/ENSG00000168542/ENSG00000151388/ENSG00000154096/ENSG00000095637…	28
BP	GO:0002062	chondrocyte differentiation	19/754	125/20536	1.50484e-07	1.70973e-05	ENSG00000165816/ENSG00000110693/ENSG00000137573/ENSG00000124749/ENSG00000187955/ENSG00000134532/ENSG00000276886/ENSG00000115380/ENSG00000163359/ENSG00000134245/ENSG00000164920/ENSG00000087494/ENSG00000205221/ENSG00000111799/ENSG00000019549/ENSG00000178573/ENSG00000151388/ENSG00000272573/ENSG00000077092	19
BP	GO:0072001	renal system development	32/754	311/20536	1.63415e-07	1.76608e-05	ENSG00000150347/ENSG00000170962/ENSG00000187391/ENSG00000112837/ENSG00000135333/ENSG00000196159/ENSG00000137573/ENSG00000114251/ENSG00000134853/ENSG00000197256/ENSG00000130988/ENSG00000154188/ENSG00000091879/ENSG00000134245/ENSG00000164920/ENSG00000171016/ENSG00000118762/ENSG00000166147/ENSG00000107796/ENSG00000146021/ENSG00000104332/ENSG00000138685/ENSG00000145147/ENSG00000011465/ENSG00000092969…	32
BP	GO:1903522	regulation of blood circulation	32/754	311/20536	1.63415e-07	1.76608e-05	ENSG00000198838/ENSG00000144935/ENSG00000157445/ENSG00000152049/ENSG00000153956/ENSG00000185774/ENSG00000198947/ENSG00000198626/ENSG00000175084/ENSG00000069431/ENSG00000177098/ENSG00000137726/ENSG00000145362/ENSG00000105974/ENSG00000266964/ENSG00000075213/ENSG00000112276/ENSG00000138735/ENSG00000183023/ENSG00000055118/ENSG00000181072/ENSG00000169418/ENSG00000102468/ENSG00000118729/ENSG00000265107…	32
BP	GO:0048738	cardiac muscle tissue development	28/754	250/20536	1.69053e-07	1.7835e-05	ENSG00000170624/ENSG00000134775/ENSG00000110693/ENSG00000114251/ENSG00000134853/ENSG00000169946/ENSG00000198626/ENSG00000276886/ENSG00000016082/ENSG00000133026/ENSG00000112276/ENSG00000133392/ENSG00000151320/ENSG00000276480/ENSG00000149596/ENSG00000164530/ENSG00000183023/ENSG00000149256/ENSG00000155760/ENSG00000265107/ENSG00000198523/ENSG00000143995/ENSG00000138685/ENSG00000082482/ENSG00000092969…	28
BP	GO:0050808	synapse organization	40/754	450/20536	2.58073e-07	2.65935e-05	ENSG00000158258/ENSG00000170381/ENSG00000187391/ENSG00000077063/ENSG00000150471/ENSG00000139220/ENSG00000169760/ENSG00000120729/ENSG00000135333/ENSG00000132970/ENSG00000114251/ENSG00000065320/ENSG00000189056/ENSG00000167552/ENSG00000158301/ENSG00000179915/ENSG00000286237/ENSG00000152583/ENSG00000133026/ENSG00000135298/ENSG00000118257/ENSG00000165379/ENSG00000150672/ENSG00000172020/ENSG00000131711…	40
BP	GO:0086009	membrane repolarization	12/754	52/20536	2.94113e-07	2.96185e-05	ENSG00000152049/ENSG00000153956/ENSG00000177098/ENSG00000145362/ENSG00000105974/ENSG00000151320/ENSG00000055118/ENSG00000118729/ENSG00000265107/ENSG00000080709/ENSG00000121361/ENSG00000196924	12
BP	GO:0010927	cellular component assembly involved in morphogenesis	18/754	118/20536	3.01597e-07	2.96972e-05	ENSG00000144824/ENSG00000134775/ENSG00000134853/ENSG00000239474/ENSG00000122367/ENSG00000145362/ENSG00000133026/ENSG00000159176/ENSG00000154330/ENSG00000133392/ENSG00000276480/ENSG00000163431/ENSG00000149256/ENSG00000118729/ENSG00000165410/ENSG00000136842/ENSG00000109099/ENSG00000175183	18
BP	GO:0010769	regulation of cell morphogenesis involved in differentiation	32/754	321/20536	3.35199e-07	3.22885e-05	ENSG00000133110/ENSG00000170381/ENSG00000171533/ENSG00000153993/ENSG00000169760/ENSG00000135333/ENSG00000107562/ENSG00000154645/ENSG00000114251/ENSG00000065320/ENSG00000189056/ENSG00000158301/ENSG00000286237/ENSG00000135298/ENSG00000075213/ENSG00000078018/ENSG00000137285/ENSG00000128656/ENSG00000221866/ENSG00000092964/ENSG00000115414/ENSG00000131711/ENSG00000091129/ENSG00000006837/ENSG00000145147…	32
BP	GO:0030239	myofibril assembly	14/754	76/20536	5.97063e-07	5.62891e-05	ENSG00000134775/ENSG00000134853/ENSG00000239474/ENSG00000122367/ENSG00000133026/ENSG00000159176/ENSG00000154330/ENSG00000133392/ENSG00000276480/ENSG00000163431/ENSG00000118729/ENSG00000165410/ENSG00000136842/ENSG00000175183	14
BP	GO:0038084	vascular endothelial growth factor signaling pathway	11/754	46/20536	6.26356e-07	5.78205e-05	ENSG00000037280/ENSG00000150630/ENSG00000134853/ENSG00000118257/ENSG00000184304/ENSG00000102755/ENSG00000165757/ENSG00000128052/ENSG00000011465/ENSG00000183287/ENSG00000169855	11
BP	GO:0040013	negative regulation of locomotion	37/754	415/20536	6.74876e-07	6.10281e-05	ENSG00000144824/ENSG00000170381/ENSG00000187391/ENSG00000153993/ENSG00000189058/ENSG00000107562/ENSG00000137573/ENSG00000114251/ENSG00000067798/ENSG00000130988/ENSG00000276886/ENSG00000113657/ENSG00000075213/ENSG00000091879/ENSG00000234836/ENSG00000066056/ENSG00000187098/ENSG00000146674/ENSG00000136141/ENSG00000104332/ENSG00000138685/ENSG00000145147/ENSG00000137033/ENSG00000011465/ENSG00000182621…	37
BP	GO:0060560	developmental growth involved in morphogenesis	27/754	254/20536	7.94079e-07	6.98051e-05	ENSG00000133110/ENSG00000170381/ENSG00000187391/ENSG00000153993/ENSG00000135333/ENSG00000107562/ENSG00000184347/ENSG00000114251/ENSG00000065320/ENSG00000140807/ENSG00000118257/ENSG00000075213/ENSG00000078018/ENSG00000133083/ENSG00000221866/ENSG00000092964/ENSG00000115414/ENSG00000131711/ENSG00000091129/ENSG00000067715/ENSG00000104332/ENSG00000006837/ENSG00000145147/ENSG00000069482/ENSG00000140538…	27
BP	GO:0051271	negative regulation of cellular component movement	37/754	418/20536	8.03444e-07	6.98051e-05	ENSG00000144824/ENSG00000170381/ENSG00000187391/ENSG00000153993/ENSG00000189058/ENSG00000107562/ENSG00000137573/ENSG00000114251/ENSG00000067798/ENSG00000130988/ENSG00000276886/ENSG00000113657/ENSG00000075213/ENSG00000091879/ENSG00000234836/ENSG00000066056/ENSG00000187098/ENSG00000146674/ENSG00000136141/ENSG00000104332/ENSG00000138685/ENSG00000145147/ENSG00000137033/ENSG00000011465/ENSG00000182621…	37
BP	GO:0060536	cartilage morphogenesis	9/754	30/20536	8.26555e-07	7.0432e-05	ENSG00000165816/ENSG00000124749/ENSG00000187955/ENSG00000147655/ENSG00000163359/ENSG00000205221/ENSG00000111799/ENSG00000164107/ENSG00000019549	9
BP	GO:0050770	regulation of axonogenesis	23/754	195/20536	8.55039e-07	7.14845e-05	ENSG00000170381/ENSG00000171533/ENSG00000153993/ENSG00000135333/ENSG00000107562/ENSG00000154645/ENSG00000114251/ENSG00000065320/ENSG00000075213/ENSG00000078018/ENSG00000137285/ENSG00000128656/ENSG00000221866/ENSG00000092964/ENSG00000115414/ENSG00000131711/ENSG00000091129/ENSG00000006837/ENSG00000145147/ENSG00000170558/ENSG00000154096/ENSG00000140538/ENSG00000169855	23
BP	GO:0032412	regulation of ion transmembrane transporter activity	28/754	271/20536	8.85576e-07	7.26664e-05	ENSG00000169760/ENSG00000152049/ENSG00000153956/ENSG00000022267/ENSG00000033122/ENSG00000198947/ENSG00000189056/ENSG00000198626/ENSG00000130988/ENSG00000177098/ENSG00000137726/ENSG00000145362/ENSG00000102466/ENSG00000105974/ENSG00000266964/ENSG00000143786/ENSG00000150672/ENSG00000151320/ENSG00000149596/ENSG00000118762/ENSG00000118729/ENSG00000125675/ENSG00000198523/ENSG00000182389/ENSG00000069482…	28
BP	GO:0035418	protein localization to synapse	15/754	90/20536	9.1365e-07	7.36069e-05	ENSG00000117245/ENSG00000155980/ENSG00000169760/ENSG00000033122/ENSG00000109339/ENSG00000114251/ENSG00000189056/ENSG00000183098/ENSG00000179915/ENSG00000150672/ENSG00000185046/ENSG00000155974/ENSG00000166963/ENSG00000108231/ENSG00000008277	15
BP	GO:0097120	receptor localization to synapse	12/754	58/20536	1.03839e-06	8.19783e-05	ENSG00000117245/ENSG00000155980/ENSG00000169760/ENSG00000033122/ENSG00000109339/ENSG00000189056/ENSG00000183098/ENSG00000150672/ENSG00000185046/ENSG00000155974/ENSG00000108231/ENSG00000008277	12
BP	GO:1902414	protein localization to cell junction	16/754	103/20536	1.06161e-06	8.19783e-05	ENSG00000117245/ENSG00000155980/ENSG00000169760/ENSG00000033122/ENSG00000109339/ENSG00000114251/ENSG00000189056/ENSG00000183098/ENSG00000179915/ENSG00000150672/ENSG00000185046/ENSG00000155974/ENSG00000166963/ENSG00000108231/ENSG00000008277/ENSG00000196924	16
BP	GO:0050673	epithelial cell proliferation	39/754	458/20536	1.07306e-06	8.19783e-05	ENSG00000157404/ENSG00000037280/ENSG00000150630/ENSG00000107562/ENSG00000137573/ENSG00000114251/ENSG00000078098/ENSG00000130988/ENSG00000016082/ENSG00000156535/ENSG00000131845/ENSG00000118257/ENSG00000103175/ENSG00000105974/ENSG00000164920/ENSG00000135862/ENSG00000105971/ENSG00000184304/ENSG00000102755/ENSG00000146674/ENSG00000165757/ENSG00000155760/ENSG00000144810/ENSG00000166033/ENSG00000104332…	39
BP	GO:0048675	axon extension	18/754	129/20536	1.16244e-06	8.73014e-05	ENSG00000170381/ENSG00000153993/ENSG00000107562/ENSG00000184347/ENSG00000114251/ENSG00000065320/ENSG00000118257/ENSG00000075213/ENSG00000078018/ENSG00000133083/ENSG00000221866/ENSG00000092964/ENSG00000115414/ENSG00000131711/ENSG00000091129/ENSG00000006837/ENSG00000145147/ENSG00000140538	18
BP	GO:1901890	positive regulation of cell junction assembly	17/754	117/20536	1.29183e-06	9.54019e-05	ENSG00000158258/ENSG00000150471/ENSG00000169760/ENSG00000158301/ENSG00000179915/ENSG00000286237/ENSG00000135298/ENSG00000105974/ENSG00000144061/ENSG00000104332/ENSG00000128052/ENSG00000120156/ENSG00000154096/ENSG00000140538/ENSG00000034971/ENSG00000186340/ENSG00000185070	17
BP	GO:0090287	regulation of cellular response to growth factor stimulus	30/754	310/20536	1.44735e-06	0.000105135	ENSG00000174804/ENSG00000150630/ENSG00000137573/ENSG00000114251/ENSG00000166831/ENSG00000276886/ENSG00000156535/ENSG00000105974/ENSG00000105971/ENSG00000101938/ENSG00000164161/ENSG00000102755/ENSG00000165757/ENSG00000166147/ENSG00000113083/ENSG00000166033/ENSG00000104332/ENSG00000106819/ENSG00000138685/ENSG00000145147/ENSG00000163430/ENSG00000050165/ENSG00000011465/ENSG00000180875/ENSG00000151388…	30
BP	GO:0022898	regulation of transmembrane transporter activity	28/754	279/20536	1.5818e-06	0.00011301	ENSG00000169760/ENSG00000152049/ENSG00000153956/ENSG00000022267/ENSG00000033122/ENSG00000198947/ENSG00000189056/ENSG00000198626/ENSG00000130988/ENSG00000177098/ENSG00000137726/ENSG00000145362/ENSG00000102466/ENSG00000105974/ENSG00000266964/ENSG00000143786/ENSG00000150672/ENSG00000151320/ENSG00000149596/ENSG00000118762/ENSG00000118729/ENSG00000125675/ENSG00000198523/ENSG00000182389/ENSG00000069482…	28
BP	GO:2000146	negative regulation of cell motility	34/754	379/20536	1.66016e-06	0.00011301	ENSG00000144824/ENSG00000187391/ENSG00000189058/ENSG00000107562/ENSG00000137573/ENSG00000067798/ENSG00000130988/ENSG00000276886/ENSG00000113657/ENSG00000075213/ENSG00000091879/ENSG00000234836/ENSG00000066056/ENSG00000187098/ENSG00000146674/ENSG00000136141/ENSG00000104332/ENSG00000138685/ENSG00000145147/ENSG00000137033/ENSG00000011465/ENSG00000182621/ENSG00000171444/ENSG00000137077/ENSG00000168542…	34
BP	GO:0060306	regulation of membrane repolarization	10/754	41/20536	1.67402e-06	0.00011301	ENSG00000152049/ENSG00000153956/ENSG00000177098/ENSG00000145362/ENSG00000105974/ENSG00000151320/ENSG00000055118/ENSG00000118729/ENSG00000265107/ENSG00000196924	10
BP	GO:0007416	synapse assembly	22/754	188/20536	1.6833e-06	0.00011301	ENSG00000158258/ENSG00000187391/ENSG00000150471/ENSG00000169760/ENSG00000135333/ENSG00000114251/ENSG00000065320/ENSG00000158301/ENSG00000179915/ENSG00000286237/ENSG00000135298/ENSG00000165379/ENSG00000172020/ENSG00000131711/ENSG00000091129/ENSG00000150625/ENSG00000146938/ENSG00000118946/ENSG00000170558/ENSG00000140538/ENSG00000186340/ENSG00000185070	22
BP	GO:2001257	regulation of cation channel activity	22/754	188/20536	1.6833e-06	0.00011301	ENSG00000169760/ENSG00000152049/ENSG00000153956/ENSG00000033122/ENSG00000198947/ENSG00000189056/ENSG00000145362/ENSG00000102466/ENSG00000105974/ENSG00000143786/ENSG00000150672/ENSG00000151320/ENSG00000149596/ENSG00000118762/ENSG00000118729/ENSG00000125675/ENSG00000198523/ENSG00000182389/ENSG00000069482/ENSG00000164949/ENSG00000152578/ENSG00000233670	22
BP	GO:0030336	negative regulation of cell migration	33/754	363/20536	1.76255e-06	0.000116565	ENSG00000144824/ENSG00000187391/ENSG00000189058/ENSG00000107562/ENSG00000137573/ENSG00000067798/ENSG00000276886/ENSG00000113657/ENSG00000075213/ENSG00000091879/ENSG00000234836/ENSG00000066056/ENSG00000187098/ENSG00000146674/ENSG00000136141/ENSG00000104332/ENSG00000138685/ENSG00000145147/ENSG00000137033/ENSG00000011465/ENSG00000182621/ENSG00000171444/ENSG00000137077/ENSG00000168542/ENSG00000154096…	33
BP	GO:0035924	cellular response to vascular endothelial growth factor stimulus	13/754	72/20536	1.90677e-06	0.000124248	ENSG00000037280/ENSG00000150630/ENSG00000134853/ENSG00000118257/ENSG00000184304/ENSG00000102755/ENSG00000165757/ENSG00000128052/ENSG00000011465/ENSG00000151388/ENSG00000180447/ENSG00000183287/ENSG00000169855	13
BP	GO:0001764	neuron migration	20/754	162/20536	2.15342e-06	0.000138287	ENSG00000167601/ENSG00000173376/ENSG00000150471/ENSG00000107562/ENSG00000065320/ENSG00000189056/ENSG00000133026/ENSG00000118257/ENSG00000075213/ENSG00000137285/ENSG00000133083/ENSG00000134121/ENSG00000256061/ENSG00000131711/ENSG00000091129/ENSG00000150625/ENSG00000168542/ENSG00000140538/ENSG00000196924/ENSG00000185070	20
BP	GO:0006813	potassium ion transport	26/754	253/20536	2.38911e-06	0.000151231	ENSG00000162687/ENSG00000141433/ENSG00000152049/ENSG00000022267/ENSG00000185774/ENSG00000069431/ENSG00000145362/ENSG00000105974/ENSG00000266964/ENSG00000171121/ENSG00000151320/ENSG00000143603/ENSG00000055118/ENSG00000145936/ENSG00000118762/ENSG00000102468/ENSG00000118729/ENSG00000265107/ENSG00000082482/ENSG00000080709/ENSG00000069482/ENSG00000135643/ENSG00000156113/ENSG00000121361/ENSG00000196924…	26
BP	GO:1903779	regulation of cardiac conduction	13/754	74/20536	2.63046e-06	0.000164163	ENSG00000198838/ENSG00000144935/ENSG00000198626/ENSG00000069431/ENSG00000137726/ENSG00000145362/ENSG00000105974/ENSG00000266964/ENSG00000183023/ENSG00000169418/ENSG00000118729/ENSG00000265107/ENSG00000196924	13
BP	GO:0031032	actomyosin structure organization	23/754	209/20536	2.8537e-06	0.000175621	ENSG00000144824/ENSG00000134775/ENSG00000134853/ENSG00000239474/ENSG00000274726/ENSG00000122367/ENSG00000133026/ENSG00000159176/ENSG00000088756/ENSG00000154330/ENSG00000133392/ENSG00000130176/ENSG00000276480/ENSG00000163431/ENSG00000047648/ENSG00000118729/ENSG00000165410/ENSG00000104332/ENSG00000136842/ENSG00000095637/ENSG00000034971/ENSG00000175183/ENSG00000139926	23
BP	GO:0005513	detection of calcium ion	6/754	13/20536	3.304e-06	0.000198162	ENSG00000198626/ENSG00000171121/ENSG00000145936/ENSG00000118729/ENSG00000067715/ENSG00000135643	6
BP	GO:0006939	smooth muscle contraction	16/754	112/20536	3.3094e-06	0.000198162	ENSG00000157404/ENSG00000137573/ENSG00000064989/ENSG00000105974/ENSG00000133392/ENSG00000130176/ENSG00000276480/ENSG00000151617/ENSG00000183023/ENSG00000181072/ENSG00000102468/ENSG00000107796/ENSG00000050628/ENSG00000164116/ENSG00000156113/ENSG00000141052	16
BP	GO:0048880	sensory system development	35/754	409/20536	3.41359e-06	0.000201675	ENSG00000174804/ENSG00000218336/ENSG00000109846/ENSG00000114251/ENSG00000134853/ENSG00000140807/ENSG00000126785/ENSG00000016082/ENSG00000133026/ENSG00000075213/ENSG00000115380/ENSG00000134245/ENSG00000166402/ENSG00000164920/ENSG00000144061/ENSG00000101938/ENSG00000187098/ENSG00000198963/ENSG00000184254/ENSG00000166147/ENSG00000144810/ENSG00000064309/ENSG00000150625/ENSG00000143995/ENSG00000132688…	35
BP	GO:0070252	actin-mediated cell contraction	17/754	126/20536	3.6676e-06	0.000213831	ENSG00000170624/ENSG00000152049/ENSG00000153956/ENSG00000198947/ENSG00000198626/ENSG00000175084/ENSG00000177098/ENSG00000145362/ENSG00000105974/ENSG00000055118/ENSG00000265107/ENSG00000198523/ENSG00000080709/ENSG00000136842/ENSG00000121361/ENSG00000196924/ENSG00000139926	17
BP	GO:0061437	renal system vasculature development	8/754	27/20536	3.79868e-06	0.000215794	ENSG00000170962/ENSG00000134853/ENSG00000154188/ENSG00000091879/ENSG00000118762/ENSG00000107796/ENSG00000120156/ENSG00000174059	8
BP	GO:0061440	kidney vasculature development	8/754	27/20536	3.79868e-06	0.000215794	ENSG00000170962/ENSG00000134853/ENSG00000154188/ENSG00000091879/ENSG00000118762/ENSG00000107796/ENSG00000120156/ENSG00000174059	8
BP	GO:1990138	neuron projection extension	21/754	183/20536	3.94507e-06	0.000221274	ENSG00000133110/ENSG00000170381/ENSG00000153993/ENSG00000107562/ENSG00000184347/ENSG00000114251/ENSG00000065320/ENSG00000118257/ENSG00000075213/ENSG00000078018/ENSG00000133083/ENSG00000221866/ENSG00000092964/ENSG00000115414/ENSG00000131711/ENSG00000091129/ENSG00000067715/ENSG00000006837/ENSG00000145147/ENSG00000140538/ENSG00000107295	21
BP	GO:0086001	cardiac muscle cell action potential	13/754	77/20536	4.17347e-06	0.000228304	ENSG00000152049/ENSG00000153956/ENSG00000198947/ENSG00000198626/ENSG00000177098/ENSG00000145362/ENSG00000105974/ENSG00000183023/ENSG00000055118/ENSG00000265107/ENSG00000080709/ENSG00000121361/ENSG00000196924	13
BP	GO:0086003	cardiac muscle cell contraction	13/754	77/20536	4.17347e-06	0.000228304	ENSG00000170624/ENSG00000152049/ENSG00000153956/ENSG00000198626/ENSG00000177098/ENSG00000145362/ENSG00000105974/ENSG00000055118/ENSG00000265107/ENSG00000198523/ENSG00000080709/ENSG00000121361/ENSG00000196924	13
BP	GO:0032409	regulation of transporter activity	28/754	294/20536	4.38788e-06	0.000237106	ENSG00000169760/ENSG00000152049/ENSG00000153956/ENSG00000022267/ENSG00000033122/ENSG00000198947/ENSG00000189056/ENSG00000198626/ENSG00000130988/ENSG00000177098/ENSG00000137726/ENSG00000145362/ENSG00000102466/ENSG00000105974/ENSG00000266964/ENSG00000143786/ENSG00000150672/ENSG00000151320/ENSG00000149596/ENSG00000118762/ENSG00000118729/ENSG00000125675/ENSG00000198523/ENSG00000182389/ENSG00000069482…	28
BP	GO:0007044	cell-substrate junction assembly	15/754	102/20536	4.62662e-06	0.000246995	ENSG00000144824/ENSG00000189058/ENSG00000079308/ENSG00000044524/ENSG00000073712/ENSG00000135862/ENSG00000047648/ENSG00000046653/ENSG00000115414/ENSG00000104332/ENSG00000128052/ENSG00000120156/ENSG00000154096/ENSG00000095637/ENSG00000034971	15
BP	GO:0001822	kidney development	28/754	296/20536	4.99604e-06	0.000263541	ENSG00000150347/ENSG00000170962/ENSG00000187391/ENSG00000135333/ENSG00000196159/ENSG00000137573/ENSG00000134853/ENSG00000197256/ENSG00000130988/ENSG00000154188/ENSG00000091879/ENSG00000134245/ENSG00000164920/ENSG00000171016/ENSG00000118762/ENSG00000166147/ENSG00000107796/ENSG00000146021/ENSG00000104332/ENSG00000138685/ENSG00000145147/ENSG00000011465/ENSG00000092969/ENSG00000120156/ENSG00000077092…	28
BP	GO:0098868	bone growth	10/754	46/20536	5.15553e-06	0.000268755	ENSG00000165816/ENSG00000116678/ENSG00000124749/ENSG00000187955/ENSG00000162733/ENSG00000163359/ENSG00000173068/ENSG00000205221/ENSG00000111799/ENSG00000077092	10
BP	GO:0060348	bone development	24/754	234/20536	5.9872e-06	0.00030521	ENSG00000157404/ENSG00000128606/ENSG00000196159/ENSG00000165816/ENSG00000137573/ENSG00000124749/ENSG00000187955/ENSG00000130988/ENSG00000276886/ENSG00000156103/ENSG00000163359/ENSG00000164920/ENSG00000205221/ENSG00000111799/ENSG00000145431/ENSG00000166147/ENSG00000113083/ENSG00000143995/ENSG00000112210/ENSG00000113140/ENSG00000078246/ENSG00000120156/ENSG00000077092/ENSG00000034971	24
BP	GO:0048015	phosphatidylinositol-mediated signaling	22/754	203/20536	5.99262e-06	0.00030521	ENSG00000157404/ENSG00000170962/ENSG00000037280/ENSG00000134853/ENSG00000046889/ENSG00000189056/ENSG00000113389/ENSG00000153558/ENSG00000154188/ENSG00000145431/ENSG00000102755/ENSG00000102468/ENSG00000128052/ENSG00000107130/ENSG00000011465/ENSG00000092969/ENSG00000182621/ENSG00000120156/ENSG00000140538/ENSG00000034971/ENSG00000163629/ENSG00000233670	22
BP	GO:0086002	cardiac muscle cell action potential involved in contraction	11/754	58/20536	7.15661e-06	0.000360351	ENSG00000152049/ENSG00000153956/ENSG00000198626/ENSG00000177098/ENSG00000145362/ENSG00000105974/ENSG00000055118/ENSG00000265107/ENSG00000080709/ENSG00000121361/ENSG00000196924	11
BP	GO:0051899	membrane depolarization	14/754	93/20536	7.2405e-06	0.000360479	ENSG00000153956/ENSG00000022267/ENSG00000177098/ENSG00000145362/ENSG00000105974/ENSG00000153253/ENSG00000136546/ENSG00000183023/ENSG00000055118/ENSG00000265107/ENSG00000128052/ENSG00000182389/ENSG00000011465/ENSG00000034971	14
BP	GO:0019932	second-messenger-mediated signaling	38/754	478/20536	7.42813e-06	0.000365712	ENSG00000173376/ENSG00000170624/ENSG00000150471/ENSG00000165029/ENSG00000141433/ENSG00000172348/ENSG00000173175/ENSG00000186642/ENSG00000198947/ENSG00000198626/ENSG00000061918/ENSG00000130988/ENSG00000071282/ENSG00000105290/ENSG00000145362/ENSG00000135298/ENSG00000064989/ENSG00000151320/ENSG00000152402/ENSG00000138735/ENSG00000087494/ENSG00000149596/ENSG00000117114/ENSG00000112541/ENSG00000183023…	38
BP	GO:0048017	inositol lipid-mediated signaling	22/754	206/20536	7.597e-06	0.000369915	ENSG00000157404/ENSG00000170962/ENSG00000037280/ENSG00000134853/ENSG00000046889/ENSG00000189056/ENSG00000113389/ENSG00000153558/ENSG00000154188/ENSG00000145431/ENSG00000102755/ENSG00000102468/ENSG00000128052/ENSG00000107130/ENSG00000011465/ENSG00000092969/ENSG00000182621/ENSG00000120156/ENSG00000140538/ENSG00000034971/ENSG00000163629/ENSG00000233670	22
BP	GO:1904064	positive regulation of cation transmembrane transport	18/754	148/20536	8.49409e-06	0.000409101	ENSG00000144935/ENSG00000153956/ENSG00000198947/ENSG00000189056/ENSG00000198626/ENSG00000130988/ENSG00000145362/ENSG00000102466/ENSG00000266964/ENSG00000151320/ENSG00000149596/ENSG00000055118/ENSG00000145936/ENSG00000118762/ENSG00000069482/ENSG00000154096/ENSG00000196924/ENSG00000233670	18
BP	GO:0009214	cyclic nucleotide catabolic process	6/754	15/20536	9.04697e-06	0.000431044	ENSG00000186642/ENSG00000115252/ENSG00000113231/ENSG00000138735/ENSG00000112541/ENSG00000171408	6
BP	GO:0001667	ameboidal-type cell migration	38/754	483/20536	9.42037e-06	0.00044406	ENSG00000150347/ENSG00000162407/ENSG00000157404/ENSG00000170381/ENSG00000153993/ENSG00000037280/ENSG00000150630/ENSG00000114251/ENSG00000079308/ENSG00000078098/ENSG00000197256/ENSG00000276886/ENSG00000126785/ENSG00000016082/ENSG00000118257/ENSG00000162733/ENSG00000075213/ENSG00000136960/ENSG00000154188/ENSG00000091879/ENSG00000166025/ENSG00000184304/ENSG00000115414/ENSG00000183023/ENSG00000165757…	38
BP	GO:0001654	eye development	33/754	393/20536	9.61138e-06	0.000448295	ENSG00000174804/ENSG00000218336/ENSG00000109846/ENSG00000114251/ENSG00000134853/ENSG00000140807/ENSG00000126785/ENSG00000133026/ENSG00000115380/ENSG00000134245/ENSG00000166402/ENSG00000164920/ENSG00000144061/ENSG00000101938/ENSG00000187098/ENSG00000198963/ENSG00000184254/ENSG00000166147/ENSG00000144810/ENSG00000064309/ENSG00000150625/ENSG00000143995/ENSG00000132688/ENSG00000134138/ENSG00000136842…	33
BP	GO:0010811	positive regulation of cell-substrate adhesion	16/754	122/20536	1.0184e-05	0.000466171	ENSG00000173376/ENSG00000154175/ENSG00000163520/ENSG00000106823/ENSG00000205221/ENSG00000091986/ENSG00000115414/ENSG00000144810/ENSG00000104332/ENSG00000128052/ENSG00000120156/ENSG00000137077/ENSG00000154096/ENSG00000138722/ENSG00000034971/ENSG00000196924	16
BP	GO:0045926	negative regulation of growth	26/754	274/20536	1.02051e-05	0.000466171	ENSG00000170381/ENSG00000153993/ENSG00000135333/ENSG00000022267/ENSG00000184347/ENSG00000109846/ENSG00000114251/ENSG00000065320/ENSG00000057019/ENSG00000140807/ENSG00000197380/ENSG00000103175/ENSG00000075213/ENSG00000078018/ENSG00000164530/ENSG00000169418/ENSG00000104332/ENSG00000006837/ENSG00000143995/ENSG00000082482/ENSG00000145147/ENSG00000069482/ENSG00000092969/ENSG00000151718/ENSG00000134533…	26
BP	GO:0048588	developmental cell growth	25/754	259/20536	1.12032e-05	0.000498573	ENSG00000133110/ENSG00000170381/ENSG00000153993/ENSG00000135333/ENSG00000107562/ENSG00000184347/ENSG00000114251/ENSG00000065320/ENSG00000118257/ENSG00000075213/ENSG00000078018/ENSG00000151320/ENSG00000133083/ENSG00000221866/ENSG00000092964/ENSG00000164530/ENSG00000115414/ENSG00000131711/ENSG00000091129/ENSG00000067715/ENSG00000006837/ENSG00000145147/ENSG00000069482/ENSG00000140538/ENSG00000107295	25
BP	GO:0030048	actin filament-based movement	18/754	151/20536	1.12485e-05	0.000498573	ENSG00000170624/ENSG00000152049/ENSG00000153956/ENSG00000198947/ENSG00000198626/ENSG00000175084/ENSG00000177098/ENSG00000145362/ENSG00000133026/ENSG00000105974/ENSG00000055118/ENSG00000265107/ENSG00000198523/ENSG00000080709/ENSG00000136842/ENSG00000121361/ENSG00000196924/ENSG00000139926	18
BP	GO:0048846	axon extension involved in axon guidance	9/754	40/20536	1.13644e-05	0.000498573	ENSG00000170381/ENSG00000153993/ENSG00000107562/ENSG00000184347/ENSG00000114251/ENSG00000118257/ENSG00000075213/ENSG00000221866/ENSG00000145147	9
BP	GO:1902284	neuron projection extension involved in neuron projection guidance	9/754	40/20536	1.13644e-05	0.000498573	ENSG00000170381/ENSG00000153993/ENSG00000107562/ENSG00000184347/ENSG00000114251/ENSG00000118257/ENSG00000075213/ENSG00000221866/ENSG00000145147	9
BP	GO:0150063	visual system development	33/754	397/20536	1.18528e-05	0.000511237	ENSG00000174804/ENSG00000218336/ENSG00000109846/ENSG00000114251/ENSG00000134853/ENSG00000140807/ENSG00000126785/ENSG00000133026/ENSG00000115380/ENSG00000134245/ENSG00000166402/ENSG00000164920/ENSG00000144061/ENSG00000101938/ENSG00000187098/ENSG00000198963/ENSG00000184254/ENSG00000166147/ENSG00000144810/ENSG00000064309/ENSG00000150625/ENSG00000143995/ENSG00000132688/ENSG00000134138/ENSG00000136842…	33
BP	GO:0043266	regulation of potassium ion transport	15/754	110/20536	1.18839e-05	0.000511237	ENSG00000141433/ENSG00000152049/ENSG00000022267/ENSG00000185774/ENSG00000145362/ENSG00000105974/ENSG00000151320/ENSG00000055118/ENSG00000145936/ENSG00000102468/ENSG00000118729/ENSG00000080709/ENSG00000069482/ENSG00000196924/ENSG00000146469	15
BP	GO:0090257	regulation of muscle system process	26/754	280/20536	1.49652e-05	0.000627044	ENSG00000157404/ENSG00000198947/ENSG00000198626/ENSG00000071282/ENSG00000145362/ENSG00000064989/ENSG00000105974/ENSG00000151320/ENSG00000130176/ENSG00000101335/ENSG00000234836/ENSG00000138735/ENSG00000004776/ENSG00000164530/ENSG00000183023/ENSG00000181072/ENSG00000108823/ENSG00000118729/ENSG00000164107/ENSG00000265107/ENSG00000198523/ENSG00000115461/ENSG00000164116/ENSG00000156113/ENSG00000196924…	26
BP	GO:0035265	organ growth	22/754	215/20536	1.50143e-05	0.000627044	ENSG00000165816/ENSG00000169946/ENSG00000116678/ENSG00000124749/ENSG00000187955/ENSG00000162733/ENSG00000147655/ENSG00000163359/ENSG00000151320/ENSG00000173068/ENSG00000205221/ENSG00000164530/ENSG00000111799/ENSG00000149256/ENSG00000143995/ENSG00000138685/ENSG00000146938/ENSG00000082482/ENSG00000092969/ENSG00000151718/ENSG00000103034/ENSG00000077092	22
BP	GO:0003018	vascular process in circulatory system	20/754	184/20536	1.5026e-05	0.000627044	ENSG00000141433/ENSG00000188958/ENSG00000186642/ENSG00000213949/ENSG00000105974/ENSG00000154188/ENSG00000151617/ENSG00000183023/ENSG00000145936/ENSG00000169418/ENSG00000102468/ENSG00000107796/ENSG00000131016/ENSG00000265107/ENSG00000145147/ENSG00000135643/ENSG00000120156/ENSG00000164116/ENSG00000156113/ENSG00000146469	20
BP	GO:0014068	positive regulation of phosphatidylinositol 3-kinase signaling	14/754	99/20536	1.51419e-05	0.000627044	ENSG00000157404/ENSG00000170962/ENSG00000037280/ENSG00000134853/ENSG00000189056/ENSG00000154188/ENSG00000145431/ENSG00000102755/ENSG00000128052/ENSG00000011465/ENSG00000092969/ENSG00000120156/ENSG00000140538/ENSG00000034971	14
BP	GO:0006941	striated muscle contraction	20/754	185/20536	1.62789e-05	0.000665899	ENSG00000170624/ENSG00000152049/ENSG00000153956/ENSG00000198947/ENSG00000198626/ENSG00000239474/ENSG00000182253/ENSG00000177098/ENSG00000145362/ENSG00000105974/ENSG00000134769/ENSG00000138735/ENSG00000183023/ENSG00000055118/ENSG00000118729/ENSG00000265107/ENSG00000198523/ENSG00000080709/ENSG00000121361/ENSG00000196924	20
BP	GO:0032835	glomerulus development	11/754	63/20536	1.63807e-05	0.000665899	ENSG00000170962/ENSG00000187391/ENSG00000137573/ENSG00000134853/ENSG00000154188/ENSG00000091879/ENSG00000107796/ENSG00000120156/ENSG00000018408/ENSG00000163884/ENSG00000174059	11
BP	GO:0099068	postsynapse assembly	8/754	33/20536	1.95419e-05	0.000787182	ENSG00000187391/ENSG00000169760/ENSG00000114251/ENSG00000179915/ENSG00000172020/ENSG00000146938/ENSG00000170558/ENSG00000140538	8
BP	GO:0051963	regulation of synapse assembly	15/754	115/20536	2.04451e-05	0.000816146	ENSG00000158258/ENSG00000150471/ENSG00000169760/ENSG00000135333/ENSG00000114251/ENSG00000065320/ENSG00000158301/ENSG00000179915/ENSG00000286237/ENSG00000135298/ENSG00000165379/ENSG00000172020/ENSG00000140538/ENSG00000186340/ENSG00000185070	15
BP	GO:1901342	regulation of vasculature development	35/754	445/20536	2.11958e-05	0.000832762	ENSG00000157404/ENSG00000170381/ENSG00000170962/ENSG00000150630/ENSG00000137573/ENSG00000114251/ENSG00000126785/ENSG00000016082/ENSG00000131845/ENSG00000135298/ENSG00000136960/ENSG00000249751/ENSG00000091879/ENSG00000004776/ENSG00000092009/ENSG00000184304/ENSG00000134871/ENSG00000066056/ENSG00000102755/ENSG00000169418/ENSG00000165757/ENSG00000104332/ENSG00000143494/ENSG00000138685/ENSG00000113140…	35
BP	GO:0003416	endochondral bone growth	9/754	43/20536	2.12372e-05	0.000832762	ENSG00000165816/ENSG00000124749/ENSG00000187955/ENSG00000162733/ENSG00000163359/ENSG00000173068/ENSG00000205221/ENSG00000111799/ENSG00000077092	9
BP	GO:0072012	glomerulus vasculature development	7/754	25/20536	2.35675e-05	0.000916033	ENSG00000170962/ENSG00000134853/ENSG00000154188/ENSG00000091879/ENSG00000107796/ENSG00000120156/ENSG00000174059	7
BP	GO:0086019	cell-cell signaling involved in cardiac conduction	8/754	34/20536	2.47376e-05	0.000952481	ENSG00000153956/ENSG00000198626/ENSG00000177098/ENSG00000145362/ENSG00000118729/ENSG00000265107/ENSG00000080709/ENSG00000196924	8
BP	GO:0034767	positive regulation of ion transmembrane transport	18/754	160/20536	2.49352e-05	0.000952481	ENSG00000144935/ENSG00000153956/ENSG00000198947/ENSG00000189056/ENSG00000198626/ENSG00000130988/ENSG00000145362/ENSG00000102466/ENSG00000266964/ENSG00000151320/ENSG00000149596/ENSG00000055118/ENSG00000145936/ENSG00000118762/ENSG00000069482/ENSG00000154096/ENSG00000196924/ENSG00000233670	18
BP	GO:0050804	modulation of chemical synaptic transmission	37/754	486/20536	2.52593e-05	0.000956614	ENSG00000158258/ENSG00000167371/ENSG00000157404/ENSG00000139220/ENSG00000141433/ENSG00000169760/ENSG00000164418/ENSG00000189056/ENSG00000061918/ENSG00000179915/ENSG00000102466/ENSG00000166963/ENSG00000137285/ENSG00000114200/ENSG00000196569/ENSG00000108231/ENSG00000140937/ENSG00000160307/ENSG00000181072/ENSG00000131711/ENSG00000102468/ENSG00000131016/ENSG00000067715/ENSG00000146938/ENSG00000064692…	37
BP	GO:0099622	cardiac muscle cell membrane repolarization	9/754	44/20536	2.58359e-05	0.000970159	ENSG00000152049/ENSG00000153956/ENSG00000177098/ENSG00000145362/ENSG00000055118/ENSG00000265107/ENSG00000080709/ENSG00000121361/ENSG00000196924	9
BP	GO:0099177	regulation of trans-synaptic signaling	37/754	487/20536	2.64024e-05	0.000983101	ENSG00000158258/ENSG00000167371/ENSG00000157404/ENSG00000139220/ENSG00000141433/ENSG00000169760/ENSG00000164418/ENSG00000189056/ENSG00000061918/ENSG00000179915/ENSG00000102466/ENSG00000166963/ENSG00000137285/ENSG00000114200/ENSG00000196569/ENSG00000108231/ENSG00000140937/ENSG00000160307/ENSG00000181072/ENSG00000131711/ENSG00000102468/ENSG00000131016/ENSG00000067715/ENSG00000146938/ENSG00000064692…	37
BP	GO:0030516	regulation of axon extension	14/754	104/20536	2.67565e-05	0.000987984	ENSG00000170381/ENSG00000153993/ENSG00000107562/ENSG00000114251/ENSG00000065320/ENSG00000075213/ENSG00000078018/ENSG00000221866/ENSG00000092964/ENSG00000115414/ENSG00000131711/ENSG00000091129/ENSG00000006837/ENSG00000140538	14
BP	GO:0051209	release of sequestered calcium ion into cytosol	16/754	132/20536	2.77221e-05	0.00100408	ENSG00000198838/ENSG00000144935/ENSG00000198947/ENSG00000198626/ENSG00000145362/ENSG00000151320/ENSG00000149596/ENSG00000183023/ENSG00000118762/ENSG00000102468/ENSG00000118729/ENSG00000198523/ENSG00000138685/ENSG00000182621/ENSG00000137077/ENSG00000154096	16
BP	GO:0048640	negative regulation of developmental growth	15/754	118/20536	2.78723e-05	0.00100408	ENSG00000170381/ENSG00000153993/ENSG00000135333/ENSG00000114251/ENSG00000065320/ENSG00000140807/ENSG00000075213/ENSG00000078018/ENSG00000164530/ENSG00000104332/ENSG00000006837/ENSG00000143995/ENSG00000082482/ENSG00000069482/ENSG00000151718	15
BP	GO:0061387	regulation of extent of cell growth	15/754	118/20536	2.78723e-05	0.00100408	ENSG00000170381/ENSG00000153993/ENSG00000135333/ENSG00000107562/ENSG00000114251/ENSG00000065320/ENSG00000075213/ENSG00000078018/ENSG00000221866/ENSG00000092964/ENSG00000115414/ENSG00000131711/ENSG00000091129/ENSG00000006837/ENSG00000140538	15
BP	GO:0060048	cardiac muscle contraction	17/754	147/20536	2.91142e-05	0.00104036	ENSG00000170624/ENSG00000152049/ENSG00000153956/ENSG00000198947/ENSG00000198626/ENSG00000177098/ENSG00000145362/ENSG00000105974/ENSG00000138735/ENSG00000183023/ENSG00000055118/ENSG00000118729/ENSG00000265107/ENSG00000198523/ENSG00000080709/ENSG00000121361/ENSG00000196924	17
BP	GO:0002027	regulation of heart rate	14/754	105/20536	2.98472e-05	0.0010439	ENSG00000152049/ENSG00000153956/ENSG00000198947/ENSG00000198626/ENSG00000177098/ENSG00000145362/ENSG00000105974/ENSG00000075213/ENSG00000112276/ENSG00000183023/ENSG00000055118/ENSG00000118729/ENSG00000265107/ENSG00000198523	14
BP	GO:0010959	regulation of metal ion transport	34/754	434/20536	3.00288e-05	0.0010439	ENSG00000144935/ENSG00000141433/ENSG00000152049/ENSG00000153956/ENSG00000022267/ENSG00000185774/ENSG00000107562/ENSG00000198947/ENSG00000198626/ENSG00000130988/ENSG00000177098/ENSG00000137726/ENSG00000145362/ENSG00000102466/ENSG00000105974/ENSG00000266964/ENSG00000151320/ENSG00000149596/ENSG00000183023/ENSG00000055118/ENSG00000145936/ENSG00000118762/ENSG00000018236/ENSG00000102468/ENSG00000118729…	34
BP	GO:0003414	chondrocyte morphogenesis involved in endochondral bone morphogenesis	6/754	18/20536	3.05285e-05	0.0010439	ENSG00000165816/ENSG00000124749/ENSG00000187955/ENSG00000163359/ENSG00000205221/ENSG00000111799	6
BP	GO:0003429	growth plate cartilage chondrocyte morphogenesis	6/754	18/20536	3.05285e-05	0.0010439	ENSG00000165816/ENSG00000124749/ENSG00000187955/ENSG00000163359/ENSG00000205221/ENSG00000111799	6
BP	GO:0090171	chondrocyte morphogenesis	6/754	18/20536	3.05285e-05	0.0010439	ENSG00000165816/ENSG00000124749/ENSG00000187955/ENSG00000163359/ENSG00000205221/ENSG00000111799	6
BP	GO:0034764	positive regulation of transmembrane transport	21/754	209/20536	3.06268e-05	0.0010439	ENSG00000144935/ENSG00000153956/ENSG00000145861/ENSG00000198947/ENSG00000189056/ENSG00000198626/ENSG00000130988/ENSG00000145362/ENSG00000102466/ENSG00000266964/ENSG00000151320/ENSG00000149596/ENSG00000055118/ENSG00000145936/ENSG00000118762/ENSG00000069482/ENSG00000154096/ENSG00000095637/ENSG00000196924/ENSG00000163884/ENSG00000233670	21
BP	GO:0030308	negative regulation of cell growth	21/754	210/20536	3.28808e-05	0.00111218	ENSG00000170381/ENSG00000153993/ENSG00000135333/ENSG00000022267/ENSG00000184347/ENSG00000109846/ENSG00000114251/ENSG00000065320/ENSG00000057019/ENSG00000197380/ENSG00000103175/ENSG00000075213/ENSG00000078018/ENSG00000164530/ENSG00000169418/ENSG00000104332/ENSG00000006837/ENSG00000145147/ENSG00000069482/ENSG00000092969/ENSG00000134533	21
BP	GO:0051283	negative regulation of sequestering of calcium ion	16/754	134/20536	3.34337e-05	0.00112231	ENSG00000198838/ENSG00000144935/ENSG00000198947/ENSG00000198626/ENSG00000145362/ENSG00000151320/ENSG00000149596/ENSG00000183023/ENSG00000118762/ENSG00000102468/ENSG00000118729/ENSG00000198523/ENSG00000138685/ENSG00000182621/ENSG00000137077/ENSG00000154096	16
BP	GO:0006937	regulation of muscle contraction	19/754	179/20536	3.39929e-05	0.00112746	ENSG00000157404/ENSG00000198947/ENSG00000198626/ENSG00000145362/ENSG00000064989/ENSG00000105974/ENSG00000130176/ENSG00000101335/ENSG00000138735/ENSG00000004776/ENSG00000183023/ENSG00000181072/ENSG00000118729/ENSG00000265107/ENSG00000198523/ENSG00000164116/ENSG00000156113/ENSG00000196924/ENSG00000141052	19
BP	GO:0050678	regulation of epithelial cell proliferation	32/754	400/20536	3.4096e-05	0.00112746	ENSG00000037280/ENSG00000150630/ENSG00000107562/ENSG00000137573/ENSG00000114251/ENSG00000130988/ENSG00000016082/ENSG00000156535/ENSG00000131845/ENSG00000118257/ENSG00000103175/ENSG00000105974/ENSG00000164920/ENSG00000135862/ENSG00000105971/ENSG00000184304/ENSG00000102755/ENSG00000165757/ENSG00000155760/ENSG00000166033/ENSG00000104332/ENSG00000143494/ENSG00000138685/ENSG00000113140/ENSG00000128052…	32
BP	GO:0071560	cellular response to transforming growth factor beta stimulus	24/754	261/20536	3.6937e-05	0.00121235	ENSG00000133110/ENSG00000170962/ENSG00000110693/ENSG00000186642/ENSG00000114251/ENSG00000033170/ENSG00000134532/ENSG00000156535/ENSG00000105974/ENSG00000073712/ENSG00000105971/ENSG00000134871/ENSG00000163815/ENSG00000166147/ENSG00000113083/ENSG00000166033/ENSG00000138615/ENSG00000104332/ENSG00000106819/ENSG00000050165/ENSG00000092969/ENSG00000168542/ENSG00000242265/ENSG00000141052	24
BP	GO:0097553	calcium ion transmembrane import into cytosol	17/754	150/20536	3.78045e-05	0.0012317	ENSG00000198838/ENSG00000144935/ENSG00000153956/ENSG00000198947/ENSG00000198626/ENSG00000145362/ENSG00000151320/ENSG00000149596/ENSG00000183023/ENSG00000118762/ENSG00000102468/ENSG00000118729/ENSG00000198523/ENSG00000138685/ENSG00000182621/ENSG00000137077/ENSG00000154096	17
BP	GO:0051282	regulation of sequestering of calcium ion	16/754	136/20536	4.01612e-05	0.00129894	ENSG00000198838/ENSG00000144935/ENSG00000198947/ENSG00000198626/ENSG00000145362/ENSG00000151320/ENSG00000149596/ENSG00000183023/ENSG00000118762/ENSG00000102468/ENSG00000118729/ENSG00000198523/ENSG00000138685/ENSG00000182621/ENSG00000137077/ENSG00000154096	16
BP	GO:0043010	camera-type eye development	29/754	350/20536	4.19158e-05	0.00134586	ENSG00000174804/ENSG00000218336/ENSG00000109846/ENSG00000114251/ENSG00000134853/ENSG00000126785/ENSG00000133026/ENSG00000115380/ENSG00000134245/ENSG00000166402/ENSG00000164920/ENSG00000144061/ENSG00000187098/ENSG00000198963/ENSG00000184254/ENSG00000166147/ENSG00000144810/ENSG00000064309/ENSG00000150625/ENSG00000143995/ENSG00000132688/ENSG00000136842/ENSG00000078246/ENSG00000178573/ENSG00000092969…	29
BP	GO:0003422	growth plate cartilage morphogenesis	6/754	19/20536	4.32361e-05	0.00137224	ENSG00000165816/ENSG00000124749/ENSG00000187955/ENSG00000163359/ENSG00000205221/ENSG00000111799	6
BP	GO:0045765	regulation of angiogenesis	32/754	405/20536	4.33568e-05	0.00137224	ENSG00000170381/ENSG00000150630/ENSG00000137573/ENSG00000114251/ENSG00000126785/ENSG00000016082/ENSG00000131845/ENSG00000135298/ENSG00000136960/ENSG00000249751/ENSG00000091879/ENSG00000004776/ENSG00000092009/ENSG00000184304/ENSG00000134871/ENSG00000066056/ENSG00000102755/ENSG00000169418/ENSG00000165757/ENSG00000104332/ENSG00000143494/ENSG00000138685/ENSG00000113140/ENSG00000128052/ENSG00000011465…	32
BP	GO:0042552	myelination	16/754	137/20536	4.39526e-05	0.00138123	ENSG00000132970/ENSG00000274726/ENSG00000145362/ENSG00000172201/ENSG00000106278/ENSG00000134198/ENSG00000108381/ENSG00000160307/ENSG00000149256/ENSG00000120885/ENSG00000008277/ENSG00000109099/ENSG00000123560/ENSG00000140538/ENSG00000077092/ENSG00000034971	16
BP	GO:0043113	receptor clustering	10/754	58/20536	4.43478e-05	0.00138384	ENSG00000187391/ENSG00000169760/ENSG00000033122/ENSG00000164418/ENSG00000189056/ENSG00000179915/ENSG00000150672/ENSG00000170558/ENSG00000154096/ENSG00000196924	10
BP	GO:0035051	cardiocyte differentiation	19/754	183/20536	4.61365e-05	0.00142959	ENSG00000170624/ENSG00000134775/ENSG00000110693/ENSG00000134853/ENSG00000276886/ENSG00000016082/ENSG00000133026/ENSG00000112276/ENSG00000133392/ENSG00000151320/ENSG00000276480/ENSG00000164530/ENSG00000183023/ENSG00000149256/ENSG00000155760/ENSG00000164107/ENSG00000092969/ENSG00000077092/ENSG00000141052	19
BP	GO:0014065	phosphatidylinositol 3-kinase signaling	18/754	168/20536	4.79573e-05	0.00147569	ENSG00000157404/ENSG00000170962/ENSG00000037280/ENSG00000134853/ENSG00000046889/ENSG00000189056/ENSG00000153558/ENSG00000154188/ENSG00000145431/ENSG00000102755/ENSG00000102468/ENSG00000128052/ENSG00000011465/ENSG00000092969/ENSG00000120156/ENSG00000140538/ENSG00000034971/ENSG00000163629	18
BP	GO:0086065	cell communication involved in cardiac conduction	10/754	59/20536	5.16621e-05	0.00155976	ENSG00000153956/ENSG00000198626/ENSG00000177098/ENSG00000145362/ENSG00000105974/ENSG00000183023/ENSG00000118729/ENSG00000265107/ENSG00000080709/ENSG00000196924	10
BP	GO:0060402	calcium ion transport into cytosol	18/754	169/20536	5.18727e-05	0.00155976	ENSG00000198838/ENSG00000144935/ENSG00000153956/ENSG00000198947/ENSG00000198626/ENSG00000145362/ENSG00000105974/ENSG00000151320/ENSG00000149596/ENSG00000183023/ENSG00000118762/ENSG00000102468/ENSG00000118729/ENSG00000198523/ENSG00000138685/ENSG00000182621/ENSG00000137077/ENSG00000154096	18
BP	GO:0007272	ensheathment of neurons	16/754	139/20536	5.24934e-05	0.00155976	ENSG00000132970/ENSG00000274726/ENSG00000145362/ENSG00000172201/ENSG00000106278/ENSG00000134198/ENSG00000108381/ENSG00000160307/ENSG00000149256/ENSG00000120885/ENSG00000008277/ENSG00000109099/ENSG00000123560/ENSG00000140538/ENSG00000077092/ENSG00000034971	16
BP	GO:0008366	axon ensheathment	16/754	139/20536	5.24934e-05	0.00155976	ENSG00000132970/ENSG00000274726/ENSG00000145362/ENSG00000172201/ENSG00000106278/ENSG00000134198/ENSG00000108381/ENSG00000160307/ENSG00000149256/ENSG00000120885/ENSG00000008277/ENSG00000109099/ENSG00000123560/ENSG00000140538/ENSG00000077092/ENSG00000034971	16
BP	GO:0051208	sequestering of calcium ion	16/754	139/20536	5.24934e-05	0.00155976	ENSG00000198838/ENSG00000144935/ENSG00000198947/ENSG00000198626/ENSG00000145362/ENSG00000151320/ENSG00000149596/ENSG00000183023/ENSG00000118762/ENSG00000102468/ENSG00000118729/ENSG00000198523/ENSG00000138685/ENSG00000182621/ENSG00000137077/ENSG00000154096	16
BP	GO:0050807	regulation of synapse organization	23/754	250/20536	5.2879e-05	0.00155976	ENSG00000158258/ENSG00000077063/ENSG00000150471/ENSG00000169760/ENSG00000135333/ENSG00000114251/ENSG00000065320/ENSG00000189056/ENSG00000167552/ENSG00000158301/ENSG00000179915/ENSG00000286237/ENSG00000135298/ENSG00000118257/ENSG00000165379/ENSG00000172020/ENSG00000091129/ENSG00000150625/ENSG00000113140/ENSG00000170558/ENSG00000140538/ENSG00000186340/ENSG00000185070	23
BP	GO:0071559	response to transforming growth factor beta	24/754	267/20536	5.31536e-05	0.00155976	ENSG00000133110/ENSG00000170962/ENSG00000110693/ENSG00000186642/ENSG00000114251/ENSG00000033170/ENSG00000134532/ENSG00000156535/ENSG00000105974/ENSG00000073712/ENSG00000105971/ENSG00000134871/ENSG00000163815/ENSG00000166147/ENSG00000113083/ENSG00000166033/ENSG00000138615/ENSG00000104332/ENSG00000106819/ENSG00000050165/ENSG00000092969/ENSG00000168542/ENSG00000242265/ENSG00000141052	24
BP	GO:1903727	positive regulation of phospholipid metabolic process	9/754	48/20536	5.3604e-05	0.00156263	ENSG00000157404/ENSG00000134853/ENSG00000069122/ENSG00000184304/ENSG00000102755/ENSG00000102468/ENSG00000138685/ENSG00000120156/ENSG00000137077	9
BP	GO:1901019	regulation of calcium ion transmembrane transporter activity	13/754	97/20536	5.39735e-05	0.00156311	ENSG00000153956/ENSG00000198947/ENSG00000198626/ENSG00000130988/ENSG00000145362/ENSG00000102466/ENSG00000151320/ENSG00000149596/ENSG00000118762/ENSG00000118729/ENSG00000198523/ENSG00000182389/ENSG00000164949	13
BP	GO:0086010	membrane depolarization during action potential	8/754	38/20536	5.85163e-05	0.00166347	ENSG00000153956/ENSG00000177098/ENSG00000145362/ENSG00000153253/ENSG00000136546/ENSG00000183023/ENSG00000055118/ENSG00000265107	8
BP	GO:1901021	positive regulation of calcium ion transmembrane transporter activity	8/754	38/20536	5.85163e-05	0.00166347	ENSG00000153956/ENSG00000198626/ENSG00000130988/ENSG00000145362/ENSG00000102466/ENSG00000151320/ENSG00000149596/ENSG00000118762	8
BP	GO:0001503	ossification	33/754	430/20536	5.85651e-05	0.00166347	ENSG00000196159/ENSG00000114251/ENSG00000276886/ENSG00000162733/ENSG00000172201/ENSG00000156103/ENSG00000147655/ENSG00000164920/ENSG00000164932/ENSG00000087494/ENSG00000140937/ENSG00000184304/ENSG00000101938/ENSG00000046653/ENSG00000183023/ENSG00000146674/ENSG00000198963/ENSG00000133116/ENSG00000163815/ENSG00000113083/ENSG00000164107/ENSG00000104332/ENSG00000106819/ENSG00000113140/ENSG00000019549…	33
[truncated: 3,005 more rows]

## Sheet: S6_STRING Validation
Supplementary Table 6: Gene within each of the modules identified by WGCNA in the post-vitamin D network were tested for protein-protein interactions (PPI) in the STRING curated database. Modules enriched for PPI are shown in bold (FDR correction for 16 modules tested, Grey module excluded).
[truncated: 17 more rows]

[truncated: 3 more sheets: S7_HubGenes, S8_Hubgene_TFBS, S9_HubGenes_DE_ANMO]
